# Supplementary material for: High throughput analysis of B cell dynamics and neutralizing antibody development during immunization with a novel clade C HIV-1 envelope
Source: PLoS Pathog. 2023 Oct 25;19(10):e1011717. doi: 10.1371/journal.ppat.1011717 (PMC10627474; doi:10.1371/journal.ppat.1011717)
Supplement: S6 File — The sequences of germline alleles were inferred using the individual database by means of the IgDiscover algorithm [16] and a database from [3]. (TXT) [file ppat.1011717.s008.txt]

>IGHV1-105*01
CAGGTGCAGCTGGTGCAGTCTGGGGCTGAGGTGAAGAAGCCTGGGTCCTCAGTGAAGGTATCCTGCAAGGCTTCCGGATACACCTTCACTGACTACTACATGCACTGGGTGCGACAGGCCCCTCGACAAGGGCTTGAGTGGATGGGATGGATCAACCCTTACAATGGCAACACAAAGTATGCACAGAAGTTCCAGGGCAGAGTCACCATGACCAGAGACACATCGACGAGCACAGCCTACATGGAGCTGAGCAGCCTGAGATCTGAGGACACGGCCGTGTATTACTGTGCGAGAGA
>IGHV1-105*01_S0606
CAGGTGCAGCTGGTGCAGTCTGGGGCTGAGGTGAAGAAGCCTGGGTCCTCAGTGAAGGTATCCTGCAAGGCTTCCGGATACACCTTCACTGACTACTACATGCACTGGGTGCGACAGGCCCCTCGACAAGGGCTTGAGTGGATGGGATGGATCAACCCTTACAATGGCAACACAAAGTATGCACAGAAGTTCCAGGGCAGAGTCACCATGACCAGAGACACATCGACGAGCACAGCCTACATGGAGCTGAGCAGCCTGAGATCTGAGGACACGGCCGTGTATTACTGTGAGAGAGA
>IGHV1-124*01
CAGGTGCAGCTGGTGCAGTCTGGGGCTGAGATTAAGCAGCCTGGGGCCTCAGTGAAGCTCTCCTGCAAGGCTTCTGGATATACCTTCACTAGCTACTACATGCACTGGGTGAGACAGGCCCCTGGACAAGGCCTTGAGTGGATAGGACTGATCTCCCCTTACAATGGTAACAAAGGCTACGCACAGAACTTCCAGGGCAGAGTCACCATAACTACGGACACGTCCACGAGCACAGGCTACATGGAGCTGAGCAGCCTGAGATCTGAGGACACAGCCGTGTATTACTGTACGAGAGA
>IGHV1-124*01_S1765
CAGGTGCAGCTGGTGCAGTCTGGGGGTGAGATTAAGCAGCCTGGGGCCTCAGTGAAGCTCTCCTGCAAGGCTTCTGGATATACCTTCACTAGCTACTACATGCACTGGGTGAGACAGGCCCCTGGACAAGGCCTTGAGTGGATAGGACTGATCTCCCCTTACAATGGTAACAAAGGCTACGCACAGAACTTCCAGGGCAGAGTCACCATAACTACGGACACGTCCACGAGCACAGGCTACATGGAGCTGAGCAGCCTGAGATCTGAGGACACAGCCGTGTATTACTGTACGAGAGA
>IGHV1-138*01_S2054
CAGGTCCAGCTGGTGCAGTCCGGGGCTGAGGTGAAGAAGCCTGGGGCCTCAGTGAAGGTTTCCTGCAAGGCTTCTGGATTCACCTTCGGCAGCTATGCTATCAGCTGGGTGCGACAGGCCCCTGGACAAGGGCTTGAGTGGATGGGAGTGATCATCCCTCTTGTTGGTATAACAAACTACGCAGAGAAGTTCCAGGGCAGAGTCACGATTACCGCGGACACGTCCACAAGCACAGCCTACATGGAGCTGAGCAGCCTGAGATCTGAGGACACGGCCGTGTATTACTGTGCGAGAGG
>IGHV1-138*02
CAGGTCCAGCTGGTGCAGTCTGGGGCTGAGGTGAAGAAGCCTGGGGCCTCAGTGAAGGTTTCCTGCAAGGCTTCTGGATTCACCTTTGGCAGCTATGCTATCAGCTGGGTGCGACAGGCCCCTGGACAAGGGCTTGAGTGGATGGGAGTGATCATCCCTCTTGTTGGTGTAACAAACTACGCAGAGAAGTTCCAGGGCAGAGTCACGATTACCGCGGACACGTCCACAAGCACAGCCTACATGGAGCTGAGCAGCCTGAGATCTGAGGACACGGCCGTGTATTACTGTGCGAGAGG
>IGHV1-170*01_S3055
GAGGTCCAGCTGGTGCAGTCTGGGGCTGAGGTGAAGAAGCCTGGGGCCTCAGTGAAGGTCTCCTGCAAGGTTTCCGGATACACCTTCACCGAATTATCCATGCACTGGGTGCGACAGGCCCCTGGAAAAGGGCTTGAGTGGATGGGAGGTGTTGATCCTGTATATGGTGAAATAATACACGCAGAGAAGTTCCAGGGCAGAGTCACCATGACCGAGGACACGTCTACAGACACAGCCTACATGGAGCTGAGCAGCCTGAGATCTGAGGACACGGCCGTGTATTACTGTGCGAGAGA
>IGHV1-193*01_S6037
CAGGAGCAGCTGGTGCAGTCTGGGGCTGAGGTGAAGAAGCCTGGGGCCTCAGTGAAGGTCTCCTGCAAAGCTTCTGGATACATTTTCACCAGTTATGTTATCAGCTGGCTGCGACAGGCCCCTGGACAAGGGTTTGAGTGGATGGGAGGAATCCACCCTGGTTATGGTAGCACAAGCTACGCACAGAAGTTCCAGGGCAGAGTCACGATTACCGCGGACATGTCCACGAGCACAGTCTACATGGAGCTGAGCAGTCTGAGATCTGAGGACATGGCCGTGTATTACTGTGCAGCAGA
>IGHV1-58*02
CAGGTCCAGCTGGTGCAGTCCGGGGCTGAGGTGAAGAAGCCTGGGGCCTCAGTGAAGGTTTCCTGCAAGACTTCTGGATTCACCTTCGGCAGCTATGCTATCAGCTGGGTGCGACAGGCCCCTGGACAAGGGCTTGAGTGGATGGGAGTGATCATCCCTCTTGTTGGTGTAACAAACTACGCAGAGAAGTTCCAGGGCAGAGTCACGATTACCGCGGACACGTCCACAAGCACAGCCTACATGGAGCTGAGCAGCCTGAGATCTGAGGACACGGCCGTGTATTACTGTGTGAGAGG
>IGHV1-84*01
GAGGTCCAGCTGGTGCAGTCTGGGGCTGAGGTGAAGAAGCCTGGGGCCTCCGTGAAAATCTCCTGCAAGGCTTCTGGATACACCTTCACCGACTACTACCTGCACTGGGTGCGACAGGCTCCTGGAAAAGGGCTTGAGTGGATGGGACGTGTTGATCCTGAAGATGGTGAAGCAATACACGCACAGAAGTTCCAGGACAGAGTCACCATCACCGCGGACACGTCTACAGACACAGCCTACATGGAGCTGAGCAGCCTGAGATCTGAGGACACGGCCGTGTATTACTGTGCAACAGA
>IGHV1-84*01_S5842
GAGGTCCAGCTGGTACAGTCTGGGGCTGAGGTGAAGAAGCCTGGGGCCTCCGTGAAAATCTCCTGCAAGGCTTCTGGATACACCTTCACCGACCACTACCTGCACTGGGTGCGACAGGCTCCTGGAAAAGGGCTTGAGTGGATGGGAGGTGTTGATCCTGAAGATGGTGAAGCAGACTACGCACAGAAGTTCCAGGACAGAGTCACCATCACCGCGGACATGTCTACAGACACAGCCTACATGGAGCTGAGCAGCCTGAGATCTGAGGACACGGCCGTGTATTACTGTGCAAGAGA
>IGHV1-NL_1*01_S2052
CAGGTCCAGCTGGTGCAATCCGGGGCTGAGGTGAAGAAGCCTGGGGCCTCAGTGAAGCTCTCCTGCAAGGCTTCCGGTTATACTTTTACCAGCTACAGTATAAACTGGGTGAGACAGGCCCCTGGACAAGGACTTGAGTGGATGGGATGGATTAACCCTAGCAATGGTAATACAGGCTACGCACAGAAGTTCCAGGGCAGAGTCACCATGACCAGGGACACGTCCACGAGTACAGCCTACATGGAGCTGAGCAGCCTGAGATCTGAGGACACGGCCGTGTATTACTGTGCAAGAGG
>IGHV2-118*01_S6364
CAGGTGACCTTGAAGGAGTCTGGTCCTGCGCTGGTGAAACCCACACAGACCCTCACGCTGACCTGCACCTTCTCTGGGTTCTCACTCAGCACTAGTGGTATGGGTGTGGGCTGGATCCGTCAGCCCTCACGGAAGACCCTGGAGTGGCTTGCACACATTTATTGGGATGATGATAAGCGCTACAGCACATCTCTGAAGAGCAGGCTCACCATCTCCAAGGACACCTCCAAAAACCAGGTGGTTCTGACAATGACCAACATGGACCCTGTGGACACAGCCACATATTACTGTGCACGGAGAC
>IGHV2-118*01_S8501
CAGGTGACCTTGAAGGAGTCTGGTCCTGCGCTGGTGAAACCCACACAGACCCTCACGCTGACCTGCACCTTCTCTGGGTTCTCACTCAGCACTAGTGGTATGGGTGTGGGCTGGATCCGTCAGCCCTCACGGAAGACCCTGGAGTGGCTTGCACACATTTATTGGGATGATGATAAGCGCTACAGCACATCTCTGAAGAGCAGGCTCACCATCTCCAAGGACACCTCCAAAAACCAGGTGGTTCTAACAATGACCAACATGGACCCTGTGGACACAGCCACATATTACTGTGCACGGAGAC
>IGHV2-173*01_S9930
CAGGTGACCTTGAAGGAGTCTGGTCCTGCGCTGGTGAAACCCACACAGACCCTCACGCTGACCTGCACCTTCTCTGGGTTCTCAATCAGCACTACTGGAACGGGTGTGAGCTGGATCCGTCAGCCCCCAGGGAAGGCCCTGGAATGGCTTGCAAGCATTTATTGGGATGATGATAAATACTACAGCACATCTCTGAAGAGCAGGCTCACCATCTCCAAGGACACCTCCAAAAACCAGGTGGTTCTAACAATGACCAACATGGACCCTGTGGACACAGCCACATATTACTGTGCACGGGTAC
>IGHV2-69*01
CAGGTCACCTTGAAGGAGTCTGGTCCTGCGCTCGTGAAACCCACACAGACCCTCACGCTGACCTGCACCTTCTCTGGGTTCTCAATCAGCACTACTGGAACAGGTGTGGGCTGGATCCGTCAGCCCCCAGGGAAGGCCCTGGAATGGCTTGCAAGCATTTATTGGAATGATAGTAAATACTACAGCACATCGCTGAAGAGCAGGCTCACCATCTCCAAGGACACCTCCAAAAACCAGGTGGTTCTAACAATGACCAACATGGACCCTGTGGACACAGCCACATATTACTGTGCACGGGTAC
>IGHV2-69*01_S6153
CAGGTGACCTTGAAGGAGTCTGGTCCTGCGCTGGTGAAACCCACACAGACCCTCACGCTGACCTGCACCTTCTCTGGGTTCTCAATCAGCACTTCTGGAACAGGTGTGGGCTGGATCCGTCAGCCCCCAGGGAAGGCCCTGGAATGGCTTGCAAGCATTTATTGGAATGATAGTAAATACTACAGCACATCGCTGAAGAGCAGGCTCACCATCTCCAAGGACACCTCCAAAAACCAGGTGGTTCTAACAATGACCAACATGGACCCTGTGGACACAGCCACATATTACTGTGCACGGGTAC
>IGHV2-7*02_S1732
CAGGTGACCTTGAAGGAGTCTGGTCCTGCGCTAGTGAAACCCACACAGACCCTCACGCTGACCTGCACCTTCTCTGGGTTCTCACTCAGCACTTCTGGAATGCGTGTGAGCTGGATCCGTCAGCCCCCAGGAAAGGCCCTGGAGTGGCTTGCACGCATTGATTGGGATGATGATAAATACTACAGCACATCTCTGAAGAGCAGGCTCACCATCTCCAAGGACACCTCCAAGAACCAGGTTGTCCTTACAATGACCAACATGGACCCTGTGGACACAGCCACATATTACTGTGCACGGAGAC
>IGHV2-7*02_S4285
CAGGTGACCTTGAAGGAGTCTGGTCCTGCGCTAGTGAAACCCACACAGACCCTCACGCTGACCTGCACCTTCTCTGGGTTCTCACTCAGCACTTCTGGAATGCGTGTGAGCTGGATCCGTCAGCCCCCAGGAAAGGCCCTGGAGTGGCTTGCACGCATTGATTGGGATGATGATAAATACTACAGCACATCTCTGAAGAGCAGGCTCACCATCTCCAAGGACACCTCCAAGAACCAGGTTGTCCTTACAATGACCAACATGGACCCTGTGGACACAGCCACATATTACTGTGCACGGGGAC
>IGHV3-100*01_S4205
CAGTGTGTGGAGCAGCTGGTGGAGTCTGGGGGAGGCTTGGTACAGCCTGGGGCGTCCCTGAGACTCTCCTGTGCAGCCTCTGAATTCACCTTCAGTAGCTATGACATGCACTGGGTTCGCCAGGCTCCAGGGAAGGGTCTGGAGTGGGTATCAGGTATTAGCATTGGCGGTGGCACATACTACCCAGACTCTGTGAAGGGTCGATTCACCATCTCCAGAGACAATGCCAAGAACTCCTTGTATCTTCAAATGAACAGCCTGAGAGCTGAGGACACTGCTGTGTATTATTGTGCAAGAGA
>IGHV3-100*02_S9884
CAGTGTGTGGAGCAGCTGGTGGAGTCTGGGGGAGGCTTGGTCCAGCCTGGCGGGTCCCTGAGACTCTCCTGTGCAGCCTCTGAATTCACCTTCAGTAGCTATGACATGCACTGGGTTCGCCAGGCTCCAGGGAAGGGTCTGGAGTGGGTATCAGCTATTAGCATTGGCGGTGGCACATACTACCCAGACTCTGTGAAGGGTCGATTCACCATCTCCAGAGACAATGCCAAGAACTCCTTGTATCTTCAAATGAACAGCCTGAGAGCTGAGGACACTGCTGTGTATTACTGTGCAAGAGA
>IGHV3-119*01
GAGGTGCAGCTGGCGGAGTCTGGGGGAGGCTTGGTCCAGCCTGGAGGGTCCCTGAGACTCTCCTGTGCAGCCTCTGGATTCACCGTTAGCAGCTACTGGATGAGCTGGGTCCGCCAGGCTCCGGGAAAGGGGCTGGAGTGGCTTTCAGACATTTATGGTAGTACCATGTACTACGGAGACTCTGTGAAGGGCCGATTCACCGTCTCCAGAGACAATGCCAAGAACTCGCTGTATCTGCAAATGAACAGCCTGAGAGCCGAGGACACGGCCGTGTATTACTGTACTAGAGA
>IGHV3-122*01_S5299
GAGGTGCAGCTGGTGGAGTCTGGGGGCGGCTTGGCAAAGCCTGGGGGGTCCCTGAGACTCTCCTGCGCAGCCTCCGGATTCACCTTCAGTGACTACTACATGGACTGGGTCCGCCAGGCTCCAGGGAAGGGGCTGGAGTGGGTCTCACGTATTAGTAATGGTGGTGGTAGCACATGGTACGCAGACTCCGTGAAGGGCAGATTCACCATCTCCAGAGAGAACGCCAAGAACACACTGTATCTTCAAATGGACAGCCTGAGAGCTGAGGACACAGCCGTGTATTACTGTGCGAGAGA
>IGHV3-127*01_S5510
GAGGTGCAGCTGGTGGAGTCTGGGGGAGGCTTGGTCCAGCCTGGGGGGTCCCTGAGACTCTCCTGTGCAGCCTCTGGATTCACCTTTGGTGATTATGGCATGCACTGGGTCCGCCAGGCTCCGGGAAAGGGACTGGAGTGGGTCTCATCCATTAGTAACACTGGTAAAACCGTATACTACGCTGACTCCGTGAAGGGCCGATTCACCATCTCCAGAGACAACGCCAAGAACTCGCTGTCTCTGCAAATGAGCAGCCTGAGAGCCGAGGACACGGCCGTGTATTACTGTACTAGAGA
>IGHV3-127*01_S6769
GAGGTGCAGCTGGTGGAGTCTGGGGGAGGCTTGGTCCAGCCTGGGGGGTCCCTGAGACTCTCCTGTGCAGCCTCTGGATTCACCTTTGGTGATTATGGCATGCACTGGGTCCGCCAGGCTCCGGGAAAGGGACTGGAGTGGGTCTCATCCATTAGTAACACTGGTAAAACCGTATACTACGCTGACTCCGTGAAGGGCCGATTCACCGTCTCCAGAGACAACGCCAAGAACTCGCTGTCTCTGCAAATGAGCAGCCTGAGAGCCGAGGACACGGCCGTGTATTACTGTACTAGAGA
>IGHV3-128*02_S0204
GAGGTGCAGCTGGTGGAGTCTGGGGGAGGCTTGGTCCAGCCTGGGGGGTCCCTGAGACTCTCCTGTGCAGCCTCTGGATTCACCTTCAGTAACCACTACATGTACTGGGTCCGCCAGGCTCCAGGAAAGGGGCTGGAGTGGGTGGGTTTCATTAGAAGCAAAGCTTACGGTGGGACAGCAGAATACGCCGCGTCTGTGAAAGGCAGATTCACCATCTCCAGAGATGATTCCAAAAGCATCGCCTATCTGCAAATGAACAGCCTGAAAACCGAGGACACGGCCGTGTATTACTGTACTAGGGA
>IGHV3-128*02_S1375
GAGGTGCAGCTGGTGGAGTCTGGGGGAGGCTTGGTCCAGCCTGGGGGGTCCCTGAGACTCTCCTGTGCAGCCTCTGGATTCACCTTCAGTAACCACTACATGTACTGGGTCCGCCAGGCTCCAGGAAAGGGGCTGGAGTGGGTGGGTTTCATTAGAAGCAAAGCTTACGGTGGGACAGCAGAATACGCCGCGTCTGTGAAAGGCAGATTCACCATCTCCAGAGATGATTCCAAAAGCATCGCCAGTCTGCAAATGAACAGCCTGAAAACCGAGGACACGGCCGTGTATTACTGTACTAGGGA
>IGHV3-141*01_S8690
GAAGTGCAGCTGGTGGAGTCTGGGGGAGGCGTGGTACAGCCTGGGGGGTCCCTGAGACTCTCGTGTGCAGCCTCTGGATTCACCTTTGATGATTACGCCATGCACTGGGTCCGCCAAGCTCCAGGGAAGGGTCTGGAGTGGGTCTCTGGTATTAGTTGGAGTGGTGGTAGCACATACTATGCAGACTCCGTCAAGGGCCGATTCACCATCTCCAGAGACAACGCCAAGAACTCCCTGTATCTGCAAATGGGCAGCCTGAGAGCTGAGGACACCGCCTTGTATTACTGTGCAAAAGATA
>IGHV3-143*01
GAGGTGCAACTGGTGGAGTCTGGGGGAGGCTTGGTACAGCCTGGCGGGTCCCTGAGACTGTCCTGTGCAGCCTCTGGATTCACCTTCAGTAGCTATGCTATGCAGTGGGTTCACCAGGCTCCAGGGAAGGGTCTGGAGTGGGTATCAGCTATTGGTCCTGGTGGTGACACATACTATGCAGACGCCGTGAAGGGCAGATTCACCATCTCCAGAGACAACGCCAAGAACTCCTTGTATCTTCAAATGAACAGCCTGAGAGCCGAGGACACGGCTGTGTATTACTGTGCGAGAGA
>IGHV3-152*01_S5891
GAGGTGCAGCTGGTGGAGTCTGGGGGAGGCTTGGTCCAGCCTGGGGGGTCCCTGAGACTCTCCTGTGCAGCCTCTGGATTCACCTTCAGTGACCACTACATGGACTGGGTCCGCCAGGCTCCAGGGAAGGGCCTGGAGTGGGTTAGCCGTATTAGAAACAAAGCTAACAGTTACACAACAGAATACGCCGCGTCTGTGAAAGGCAGATTCACCATCTCAAGGGATGATTCAAAGAACACACTGTATCTGCAAATGAGCAGCCTGAAAACCGAGGACACGGCCGTGTATTACTGTGCTAGAGA
>IGHV3-172*01_S0577
GAGGTGCAGCTGGTGGAGTCCGGGGGAGGCTTGGTCCAGCCTGGCGGGTCCCTGAGACTCTCCTGTGCAGCCTCTGGATTCACCTTCAGTGATTATGCTATGGACTGGGTCCGCCAGGCTCCAGGAAAGGGGCTGGAGTGGGTAGGTTTCATTAGAAGCAAAGCTTATGGTGGGACAGCAGAATACTCCGCGTCTGTGAAAGGCAGATTCACCATCTCCAGAGATGATTCAAAGAACACGGCGTATCTGCAAATGAGCAGCCTGAAAACCGAGGACACGGCCGTGTATTACTGTGCTAGAGA
>IGHV3-175*01
GAGGTGCAGCTGGTGGAGTCTGGGGGAGGCTTGGTCCAGCCTGGGGGATCCCTGAGACTCTCCTGTGCAGCCTCTGGATTCACCTTCAGTAACTACTGGATGAGCTGGGTCCGCCAGGCTCCAGGGAAGGGGCTGGACTGGGTTGGATTTATTAAAAACAAAGCTGATGGTGGAACAGCAGCATACGCCGAATCTGTGAAAGGCAGATTCACCATCTCAAGAGATGATTCAAAGAACACACTGTATCTGCAAATGAGCAGCCTGAACACCGAGGACACGGCCGTGTATTACTGTACTAGAGA
>IGHV3-175*01_S1614
GAGGTGCAGCTGGTGGAGTCTGGGGGAGGCTTGGTCCAGCCTGGGGGATCCCTGAGACTCTCCTGTGCAGCCTCTGGATTCACCTTCAGTAACTCCTGGATGAGCTGGGTCCGCCAGGCTCCAGGGAAGGGGCTGGACTGGGTTGGATTTATTAAAAACAAAGCTGATGGTGGAACAGCAGCATACGCCGAATCTGTGAAAGGCAGATTCACCATCTCAAGAGATGATTCAAAGAACACACTGTATCTGCAAATGAGCAGCCTGAACACCGAGGACACGGCCGTGTATTACTGTACTAGAGA
>IGHV3-177*01_S5369
GAGGTGCAGCTGGTGGAGTCTGGGGGCGGCTTGGCAAAGCCTGGGGGGTCCCTGAGACTCTCCTGTGCAGCCTCTGGATTCACCTTCAGTAACTACTGGATGTACTGGGTTCGCCAGGCACCAGGGAAGGGGCTGGAGTGGATCTCAGCTATTAATAGTGGTGGTGGTAGCACATACTATGCAGACTCCGTGAAGGGCAGATTCACCATCTCCAGAGAGAACGCCAAGAACACACTGTATCTTCAAATGAACAGCCTGAGAGCTGAGGACACGGCTGTCTATTACTGTGCGAAAGA
>IGHV3-28*01_S7540
GAGGTGCAGCTGGTGGAGTCTGGGGGCGGCTTGGCAAAGCCTGGGGGGTCCCTGAGACTCTCCTGTGCAGCCTCTGGATTCACCTTCAGTAGCTACTGGATGCACTGGGTTCGCCAGGCACCAGGGAAGGGGCTGGAGTGGATCTCAGCTATTAATAGTGCTGGTAGTAGCACATACTATGCAGACTCCGTGAAGGGCAGATTCACCATCTCCAGAGAGAACGCCAAGAACACACTGTATCTTCAAATGGACGGCCTGAGAGCTGAGGACACGGCTGTCTATTACTGTGCGGGAGA
>IGHV3-5*01
GAGGTGCAGTTGGTGGAGTCTGGGGGAGGCTTGGTACAGCCTGGGGGCTCCCTGAGACTCTCTTGTACAGGCTCTGGATTCACCTTCAGTAGCTACTACATGTACTGGGTCCGCCAGGCTCCAGGGAAGGGGCTGGAGTGGGTCTCAGCTATTAATACTGGTGGGGGTAGCACATGGTACACAGACTCCGTGAAGGGCCGATTCACCATCTCCAAAGAGAACGCCAAGAACACACTGTATCTTCAAATGGACAGCCTGAGAGCTGAGGACACGGCTGTCTATTACTGTGCGAAAGACA
>IGHV3-50*01
GAGGTGCAGCTGGTGGAGTCTGGAGGAGGCTTGGTTCAGCCTGGGGGGTCCCTGAGACTCTCCTGTGCAGCCTCTGGATTCACCTTCAGTAGCTATGGCATGCACTGGGTCCGCCAGGCTCCAGGGAAGGGGCTGGAGTGGGTGGCAGTTATATCGTATGATGGAAGTAAGAAATACTACGCAGACTCTGTGAAGGACCGATTCACCATCTCCAGAGACAATTCCAAGAACATGCTATATCTTCAAATGAACAACCTGAAATTGGAGGACACGGCCGTGTATTACTGTGCGAGAGA
>IGHV3-50*02_S9583
GAGGTGCAGCTGGTGGAGTCTGGAGGAGGCTTGGTTCAGCCTGGGGGGTCCCTGAGACTCTCCTGTGCAGCCTCTGGATTCACCTTCAGTAGCTATGGCATGAGCTGGGTCCGCCAGACTCCAGGGAAGGGGCTGGAGTGGGTGGCAGTTATATGGTATGATGGAAGTAAGAAATACTACGCAGACTCTGTGAAGGACCGATTCACCATCTCCAGAGACAATTCCAAGAACATGCTATATCTTCAAATGAACAACCTGAAATTGGAGGACACGGCCGTGTATTACTGTGGGAGAGA
>IGHV3-52*01_S8160
GAGGCGCAGCTGATGGAATCTGGCGGAGGCTTGGTACAGCCTGGGGGGTCCCTGAGACTCTCCTGTGCAGCCTCTGGATTCACCTTCAGTGACCACTACATGCAGTGGGTCCGCCAGGCTCCAGGGAAGGGGTTGGAGTGGGTAGGATTAATTAGAAACAAAGCTGATGGTGAGACAACAGACTACGCTTTATCTGTGAAAGGCAGAGTCACTATCTCCAGAGATGATTCGAAAAGCATCACCTATCTGCAAATGAACAACCTGAAAACCGAGGACACGGCCGTGTATTACTGTGCGAGGAA
>IGHV3-53*01_S2000
GAGGTGCAGCTGGTGGAGTCTGGGGGCGGCTTGGCAAAGCCTGGGGGGTCCCTGAGACTCTCCTGCGCAGCCTCCGGATTCACCTTCAGTGACTACTACATGCACTGGGTCCGCCAGGCTTCAGGGAAGGGGCTGGAGTGGGTCTCACGTATTAGTAATGGTGGTGGTAGCACATGGTACGCAGACTCCGTGAAGGGCAGATTCACCATCTCCAGAGAGAACGCCAAGAACACACTGTATCTTCAAATGAACAGCCTGAGAGCTGAGGACACGGCTGTCTATTACTGTGCGAGAGA
>IGHV3-53*02
GAGGTGCAGCTGGTGGAGTCTGGGGGCGGCTTGGCAAAGCCTGGGGGGTCCCTGAGACTCTCCTGCGCAGCCTCTGGATTCACCTTCAGTGACTACTACATGCACTGGGTCCGCCAGGCTTCAGGGAAGGGGCTGGAGTGGGTCTCACGTATTAGTAATGGTGGTGGTAGCACATGGTACGCAGACTCCGTGAAGGGCAGATTCACCATCTCCAGAGAGAACGCCAAGAACACACTGTATCTTCAAATGGACAGCCTGAGAGCTGAGGACACGGCCGTGTATTACTGTGCGAGAGA
>IGHV3-73*01
GACGTGCAGCTGGTGGAGTCTGGGGGAGGCTTGGTAAAGCCTGGGGGGTCCCTGAGACTCTCTTGTGTAGCCTCTGGGTTCACCTTCAGTAGCTACGAAATGCACTGGGTCCGCCAGGCTCCAGGAAAGGGTCTGGAGTGGGTCTCAGTTATTAGTGAAAGTGGTGGTACCACATACTACGCAGACTCCGTGAAGGGCCGATTCACCATCTCCAGAGACAACGCCAAGAACTCACTGTTTCTGCAAATGAACAGCCTGAGAGCCGAGGACACGGCCGTGTATTACTGTACTAGAGA
>IGHV3-73*02_S5005
GACGTGCAGCTGGTGGAGTCTGGGGGAGGCTTGGTAAAGCCTGGGGGGTCCCTGAGACTCTCTTGTGTAGCCTCTGGGTTCACCTTCAGTAGCTATGTTATGCACTGGGTCCGCCAGGCTCCAGGAAAGGGTCTGGAGTGGGTCTCAGTTATTAGTGAAAGTGGTGGTACCATATACTACGCAGACTCTGTGAAGGGCCGATTCACCATCTCCAGAGACAACGCCAAGAACTCACTGTTTCTGCAAATGAACAGCCTGAGAGCCGAGGACACGGCCGTGTATTACTGTACTAGAGA
>IGHV3-76*01
GAGGTGCAGCTGGTGGAGTCTGGGGGCGGCTTGGCAAAGCCTGGGGGGTCCCTGAGACTCTCCTGTGCAGCCTCTGGATTCACCTTCAGTAGCTACTGGATGAATTGGGTCCGCCAGACTCCAGGGAAGGGGCTGGAGTGGATCTCAGCTATTAATAGTGGTGGGGGTAGCACATACTACGCAGACTCCGTGAAGGGCCGATTCACCATCTCCAGAGACAACTCAAAGAACACGCTCTCCCTGCAAATGAACAGCCTGAGAGCTGAGGACACGGCCGTGTATTACTGTGCTAAAGA
>IGHV3-76*01_S4285
GAGGTGCAGCTGGTGGAGTCTGGGGGCGGCTTGGCAAAGCCTGGGGGGTCCCTGAGACTCTCCTGTGCAGCCTCTGGATTCACCTTCAGTAGCTACTGGATGAACTGGGTCCGCCAGGCTCCAGGAAAGGGGCTGGAGTGGGTCTCAGCTATTAATAGTGGTGGGGGTAGCACATACTACGCAGACTCCGTGAAGGGCCGATTCACCATCTCCAGAGACAACTCAAAGAACACGCTCTCCCTGCAAATGAACAGCCTGAGAGCGGAGGACACGGCCGTGTATTACTGTGCGAAAGA
>IGHV3-83*01
GAAGTGCAGTTGGTGGAGTCTGGGGGAGGCTTGGTACAGCCTGGGGGGTCCCTGAGACTCTCCTGTGCAGCCTCTGGATTCACCTTCAGTGACCACTACATGGACTGGGTCCGCCAGGCTCCAGGGAAGGGGCTGGAGTGGGTCTCAAGTATTAGCAGTGGTAGTGGTAGTACCACATTGTACCCAGACTCTGTCAAGGGCCGATTCACCATCTCCAGAGACAATGCCAAGAACACAGTGTATCTGCAAATGAACAGCCTGAGAGCCGAGGACACGGCTGTCTATTACTGTGCGAGACA
>IGHV3-83*02_S9518
GAAGTGCAGTTGGTGGAGTCTGGGGGAGGCTTGGTACAGCCTGGGGGGTCCCTGAGACTCTCCTGTGTAGCCTCTGGATTCACCTTCAGTGACCACTACATGGACTGGGTCCGCCAGGCTCCAGGGAAGGGGCTGGAGTGGGTCTCAAGTATTAGCACTGGTAGCGGTAGTACCACATTGTACCCAGACTCTGTCAAGGGCCGATTCATCATCTCCAGAGACAACGCCAAGAACACACTGTATCTGCAAATGAACAGCCTGAGAGCCGAGGACACGGCTGTCTATTACTGTGCGAGACA
>IGHV3-87*01
GAGGTGCAGCTGGCGGAGTCTGGGGGAGGCTTGGTCCAGCCTGGGGGGTCCCTGAGACTCTCCTGTGCAGCCTCCGGATTCACCTTCAGTGGCTACGAAATGCACTGGGTCCGCCAGGCTCCAGGGAAGGGGCTGGAGTCCGTCTCAGTTATTGGTGGTGATAGTAGTTACACACACTACGCAGACTCTGTGAAGGGCCGATTCACCATCTCCAGAGACAACGCCAAGAACTCGCTGTCTCTGCAAATGAACAGCCTGAGAGCCGAGGACACGGCCGTGTATTACTGTGCGAGACA
>IGHV3-88*01
GAGGTGCGGCTGGTGGAGTCTGGGGGAGGCTTGGTCCAGCCTGGCGGGTCCCTGAGACTCTCCTGTGCAGCCTCTGGATTCACCTTCAGTGACTACTACATGAGCTGGGTCCGCCAGGCTCCAGGGAAGGGGCCGGAGTGGGTAGGTTTCATTAGAAACAAAGCTAATGGTGGGACAGCAGAATACGCCGCGTCTGTGAAAGGCAGATTCACCATCTCAAGAGATGATTCCAAAAGCATTGCCAGTCTGCAAATGAACAGCCTGAAAACCGAGGACACGGCCGTGTATTACTGTGCTAGAGA
>IGHV3-88*02_S1355
GAGGTGCAGCTGGTGGAGTCTGGGGGAGGCTTGGTCCAGCCTGGCGGGTCCCTGAGAGTCTCCTGTGCAGCCTCTGGATTCACCTTCAGTGACTACTACATGCAGTGGGTCCGCCAGGCTCCAGGAAAGGGGCCGGAGTGGGTAGGTTTCATTAGAAACAAAGCTAATGGTGGGACAGCAGAATACGCCGCGTCTGTGAAAGGCAGATTCACCATCTCCAGAGATGATTCCAAAAGCATCGCCTATCTGCAAATGAGCAGCCTGAAAACCGAGGACACGGCCGTGTATTACTGTGCTAGAGA
>IGHV3-9*02
GAGGTGCAGCTGGTGGAGTCTGGGGGAGGCTTGGTGCAGCCTGGGGGGTCCCTGAGACTCTCCTGTGCAGCCTCTGGATTCACCTTCAGTAACTACTACATGCACTGGGTCCGCCAGGCTCAAGGGAAAGGGCTAGAGTGGGTAGGTTTAATAAGAAACAAAGCTAACAGTTACACGACAGAATATGCTGCGGCTGTGAAAGGCAGATTCACCATCTCAAGAGATGATTCAAAGAACACGCTGTATCTGCAAATGAGCAGCCTGAAAACCGAGGACACAGCCGTGTATTACTGTACTAAA
>IGHV3-94*01
GAGGTGCAGCTGGTGGAGTCTGGGGGCGGCTTGGCAAAGCCTGGGGGGTCCCTGAGACTCTCCTGTGCAGCCTCTGGATTCAGCTTCAGTGACTACTACATGTACTGGGTCCGCCAGGCTCCAGGGAAGGGGCTGGAGTGGGTCTCAGGTATTAGTTATACTGGTGGTAGCACATACTATGCAGACTCCGTGAAGGGCAGATTCACCATCTCCAGAGAGAACGCCAAGAACACACTGTATCTTCAAATGGACAGCCTGAGAGCTGAGGACACGGCTGTCTATTACTGTGCGAGAGA
>IGHV3-NL_1*01_S1579
GAGGTGCAGCTGGTGGAGTCTGGGGGAGGCTTGGTCCAGCCTGGAGGGTCCCTGAGACTCTCCTGTGCAGCCTCTGGATTCACCTTCAGTGACTACTACATGAGCTGGGTCCGCCAGGCTCCGGGAAAGGGGCTGGGGTGGGTCTCATCCATTAGTAGTGCTAGTAGTTACATATACTACGCTGACTCCGTGAAGGGCCGATTCACCATCTCCAGAGACAACGCCAAGAACTCGCTGTCTCTGCAAATGAACAGCCTGAAAACCGAGGACACGGCCGTGTATTACTGTACTAGAGA
>IGHV3-NL_1*01_S3947
GAGGTGCAGCTGGTGGAGTCTGGGGGAGGCTTGGTCCAGCCTGGAGGGTCCCTGAGACTCTCCTGTGCAGCCTCTGGATTCACCTTCAGTGACTACTACATGAGCTGGGTCCGCCAGGCTCCGGGAAAGGGGCTGGAGTGGGTCTCATCCATTAGTAGTGCTAGTAGTTACATATACTACGCTGACTCCGTGAAGGGCCGATTCACCATCTCCAGAGACAACGCCAAGAACTCGCTGTCTCTGCAAATGAACAGCCTGAAAACCGAGGACACGGCCGTGTATTACTGTACTAGAGA
>IGHV3-NL_1*01_S4331
GAGGTGCAGCTGGTGGAGTCTGGGGGAGGCTTGGTCCAGCCTGGAGGGTCCCTGAGACTCTCCTGTGCAGCCTCTGGATTCACCTTCAGTAGTTACGACATGAGCTGGGTCCGCCAGGCTCCGGGAAAGGGGCTGGAGTGGGTCTCATATATTAGTTACACTGGTAAAACCATATACTACGCTGACTCCGTGAAGGGCCGATTCACCATCTCCAGAGACAACGCCAAGAACTCGCTGTCTCTGCAAATGAGCAGCCTGAGAGCCGAGGACACGGCCGTGTATTACTGTACTAGAGA
>IGHV3-NL_11*01_S4619
GAGGTGCAGCTGGTGGAGTCTGGAGGAGGCTTGGTCCAGCCTGGGGGGTCCCTGAGACTCTCCTGTGCAGCCTCTGGATTCACCTTCAGTAGCTATGGCATGAGCTGGGTCCGCCAGGCTCCAGGGAAGGGGCTGGAGTGGGTCTCATACATTAGTAATGGTGGTGGTAGCACATACTACGCAGACTCCGTGAAGGGCCGATTCACCATCTCCAGAGACAACTCAAAGAACACGCTCTCCCTGCAAATGAACAGCCTGAGAGCTGAGGACACGGCCGTGTATTACTGTGCGAAAGA
>IGHV3-NL_11*01_S5714
GAGGTGCAGCTGGTGGAGACTGGAGGAGGCTTGGTCCAGCCTGGGGGGTCCCTGAGACTCTCCTGTGCAGCCTCTGGATTCACCTTCAGTAGCTATGCTATGCAGTGGGTCCGCCAGGCTCCAGGGAAGGGGCTGGAGTGGATCTCAGCTATTAATAGTGGTGGGGGTAGCACATACTACGCAGACTCCGTGAAGGGCCGATTCACCATCTCCAGAGACAACTCAAAGAACACGCTCTCCCTGCAAATGAACAGCCTGAGAGCTGAGGACACGGCCGTGTATTACTGTGCGAAAGA
>IGHV3-NL_13*01_S3277
GAGGTGCAACTGGTGGAGTCTGGGGGAGGCTTGGTCCAGCCTGGGGGGTCCCTGAGACTCTCCTGTGCAGCCCCCGGATTCACCTCGGGTAACTCTGACTTGATCTGGATCCGCCAGGCTCCAGGGAAGGGTCTGGAGTGGGTCTCATACATTAGTAGTGGTGGTAGCATATACTACTCAGACTCTGTCAAGGGCCGATTCACCATCTCCAGAGACAACGCCAAGAACACGCTGTATCTGCAAATGAGCAGCCTGAGAGTGGAGGACACGGCTGTGTATTACTGTGCAAAAGA
>IGHV3-NL_13*01_S5549
GAGGTGCAACTGGTGGAGTCTGGGGGAGGCTTGGTCCAGCCTGGGGGGTCCCTGAGACTCTCCTGTGCAGCCCCCGGATTCACCTCGGGTAACTCTGACTTGATCTGGATCCGCCAGGCTCCAGGGAAGGGGCTGGAGTGGGTCTCATACATTAGTAGTGGTGGTAGCATATACTACTCAGACTCTGTGAAGGGCCGATTCACCATCTCCAGAGACAACGCCAAGAACACGCTGTATCTGCAAATGAGCAGCCTGAGAGTGGAGGACACGGCCGTGTATTACTGTGCAAAAGA
>IGHV3-NL_14*01_S0721
GAAGTGCAGCTGGTGGAGTCTGGGGGAGGCTTGGTAAAGCCTGGAGGGTCCCTGAGACTCTCCTGTGCAGCCTCTGGATTCACGTTTGATGATTATGCCATGAGCTGGGTCCGCCAAGCTCCAGGGAAGGGTCTGGAGTGGGTATCTAGGATTAGTTGGAATAGTGGTACCATATACTACGCAGACTCTGTGAAGGGCCGATTCACCATCTCCAGAGACAACGCCAAGAACTCCCTGTTTCTGCAAATGGACAGGCTGAGAGCTGAGGACACGGCCGTGTATTACTGTACTAGAGA
>IGHV3-NL_15*01_S5125
GAAGTGCAGCTGGTGGAGTCTGGGGGAGGCTTGGTAAAGCCTGGAGGGTCCCTGAGACTCTCCTGTGCAGCCTCTGGATTCACGTTTGATGATTATGCCATGAGCTGGGTCCGCCAGGCTCCAGGGAAGGGTCTGGAGTGGGTATCTCGGATTAGTTGGGATGGTGGTAGCACATATTACGCAGACTCCGTGAAGGGCCGATTCACCATCTCCAGAGACAACGCCAAGAACACACTGTATCTGCAAATGGACAGGCTGAGAGCTGAGGACACGGCCTTGTATTACTGTAGTAGAGA
>IGHV3-NL_16*01_S5133
GAGGTGCAGCTGGTGGAGTCTGGGGGAGGCTTGGTACAGCCTGGCGGGTCCCTGAGACTCTCCTGTGCAGCCTCTGGATTCACCTTCAGTAGCACCAGGATGAACTGGATCCGACAGGCTCCAGGGAAGAGGCTGGAGTGGGTGGCCGACATAAAGTATGATGGAAGTGAGAAATACTATGTAGACTCTGTGAAGGGCCGATTCACCATCTCCAGAGACAATGCCAAGAACTCCCTCTATCTGCAAATGAACAGCCTGAGAGCTGAGGACACAGCCGTGTATTACTGTGTGAGAGA
>IGHV3-NL_17*01_S4250
GAGGTGCAGCTGGTGGAGTCTGGGGCAGGCTTGGTCCAGCCTGGCGGGTCCCTGAGACTCTCCTGTGCAGCCTCTGGATTCACCTTCAGTAACTCCTGGATGAGCTGGGTCCGCCAGGCTCCAGGGAAGGGGCTAGAGTGGGTTGCCCGTATTAAAAGGAAAGCTGATGGTGAGACAGCAGATTACGCCGCATCTGTGAAAGGCAGATTCACCATCTCAAGAGACGATTCAAAGAACACACTGTACCTGCAAATGAACAGCCTGAAAACCGAGGACACGGCCGTGTATTACTGCACCACAGA
>IGHV3-NL_18*01_S3867
GAGGTGCAGCTGGTGGAGTCTGGGGGAGGCCTGGTCCAGCCTGGCGGGTCCCTGAGACTCTCCTGTGCAGCCTCTGGATTCACCTTCAGTAGTTCTGCTATGCACTGGGTCCGCCAGGCTTCTGGGAAAGGACTGGAGTGGGTTGGACGTATTAGAAGCAAATCTAACAATTACGAGACAGGATACGCTGCGTCGGTGAAAGGCAGGTTCACCATCTCCAGAGATGATTCAAAGAACACGGCGTATCTGCAAATGAACAGCCTGAAAACCGAGGACACGGCCGTGTATTACTGTACCACAGA
>IGHV3-NL_19*01_S9323
GAGGTGCAGCTGGTGGAGTCTGGGGGAGGCTTGGTCCAGCCTGGCGGGTCCCTGAGACTCTCCTGTGCAGCCTCTGGATTCACCTTCAGTGACTATGCCATGAGCTGGGTCCGCCAGGCTTCTGGGAAAGGACTGGAGTGGGTTGGCTATATTAGAAGCAAATCTAACAATTACGCGACAGAATACGCCGCATCGGTGAAAGGCAGGTTCACCATCTCCAGAGATGATTCAAAGAACACGCTATATCTGCAAATGAGCAGCCTGAAAACCGAGGACACGGCCGTGTATTACTGTGCTAGAGA
>IGHV3-NL_2*01_S8425
GAGGTGCAGCTGGTGGAGTCTGGGGGAGGCTTGGTCCAGCCTGGGGGGTCCCTGAGACTCTCCTGTGCAGCCTCTGGATTCACTTTCAGTAGCTACTGGATGTACTGGGTCCGCCAGGCTCCAGGGAAGGGGCTGGAGTGGGTCTCACGTATTAGTAGTGATGGGAGTAGCACAAGCTACGCAGACTCCGTGAAGGGCCGATTCACCATCTCCAGAGAGAACGCCAAGAACTCACTGTATCTGCGAATGAACAGTTTGAGAGCTGAAGACACAGCTGTGTATTACTGTACTACAG
>IGHV3-NL_4*01_S9635
GAGGTGCAGCTGGTGGAGTCTGGGGGCGGCTTGGCAAAGCCTGGGGGGTCCCTGAGACTCTCCTGCGCAGCCTCTGGATTCAGCTTCAGTTACTACTACATGAGCTGGGTCCGCCAGGCTCCAGGGAAGGGGCTGGAGTGGATCTCAGGTATTAACAGTGGTGGGGGTAGCACATACTATGCAGACTCCGTGAAGGGCAGATTCACCATCTCCAGAGAGAACGCCAAGAACACACTGTATCTTCAAATGGACAGCCTGAGAGCTGAGGACACGGCTGTCTATTACTGTGCGAGAGA
>IGHV4-117*01
CAGCTGCAGCTGCAGGAGTCGGGCCCAGGACTGGTGAAGCCTTCGGAGACCCTGTCCCTCACCTGCGCTGTCTCTGGTGGCTCCATCAGCAGTAACTACTGGAGCTGGATCCGCCAGCCCCCAGGGAAGGGACTGGAGTGGATTGGACGTATCTCTGGTAGTGGTGGGAGCACCGACTACAACCCCTCCCTCAAGAGTCGAGTCACCATTTCAACAGACACGTCCAAGAACCAGTTCTCCCTGAAGCTGAGCTCTGTGACCGCCGCGGACACGGCCGTGTATTACTGTGCGAGAGA
>IGHV4-117*01_S0992
CAGCTGCAGCTGCAGGAGTCGGGCCCAGGACTGGTGAAGCCTTCGGAGACCCTGTCCCTCACCTGCGCTGTCTCTGGTGGCTCTATCAGCAGTAGTAACTGGTGGAGCTGGATCCGCCAGCCCCCAGGGAAGGGACTGGAGTGGATTGGACGTATCTCTGGTAGTGGTGGGAGCACCAGCTACAACCCGTCCCTCAAGAGTCGAGTCACCATTTCAACAGACACGTCCAAGAACCAGTTCTCCCTGAAGCTGAGCTCTGTGACCGCCGCGGACACGGCCGTGTATTACTGTGCGAGAGA
>IGHV4-117*01_S5847
CAGGTGCAGCTGCAGGAGTCGGGCCCAGGACTGGTGAAGCCTTCGGAGACCCTGTCCCTCACCTGCGCTGTCTCTGGTGGCTCCATCAGCAGTAACTACTGGAGCTGGATCCGCCAGCCCCCAGGGAAGGGGCTGGAGTGGATTGGACGTATCTATGGTAGTGGTGGGAGCACCGACTACAACCCCTCCCTCAAGAGTCGAGTCACCATTTCAACAGACACGTCCAAGAACCAGTTCTCCCTGAAGCTGAGCTCTGTGACCGCCGCGGACACGGCCGTGTATTACTGTGCGAGAGA
>IGHV4-144*01_S3008
CAGGTGAAGCTGCAGCAGTGGGGCGAAGGACTGGTGAAGCCTTCGGAGACCCTGTCCCTCACCTGCGCTGTCTATGGTGGCTCCATCAGCGGTTACTACTGGAGCTGGATCCGCCAGCCCCCAGGGAAGGGACTGGAGTGGATTGGGAATATTGATGGTAATAGTGCGAGCACCAACTACAACCCCTCCCTCAAGAATCGAGTCACCATTTCAAAAGACACGTCCAAGAACCAGTTCTCCCTGAAGCTGAGCTCTGTGACCGCCGCGGACACGGCCGTGTATTACTGTGCGAGAGA
>IGHV4-144*02_S4374
CAGGTGAAGCTGCAGCAGTGGGGCGAAGGACTGCTGAAGCCTTCGGAGACCCTGTCCCTCACCTGCGCTGTCTATGGTGGCTCCATCAGCGGTTACTACTACTGGAGCTGGATCCGCCAGCCCCCAGGGAAGGGGCTGGAGTGGATTGGGTATATCTATGGTAGTAGTGGGAGCACCTACTACAACCCCTCCCTCAAGAGTCGAGTCACCATTTCAACAGACACGTCCAAGAACCAGTTCTCCCTGAAGCTGAGCTCTGTGACCGCCGCGGACACGGCCGTGTATTACTGTGCGAGAGA
>IGHV4-149*02_S8521
CAGGTGCAGCTGCAGGAGTCGGGCCCAGGACTGGTGAAGCCTTCGGAGACCCTGTCCCTCACCTGCGCTGTCTCTGGTGGCTCCATCAGCAGTAGTAACTGGTGGAGCTGGATCCGCCAGCCCCCAGGGAAGGGACTGGAGTGGATTGGACGTATCTCTGGTAGTGGTGGGAGCACCAGCGACAACCCCTCCCTCAAGAGTCGAGTCACCATTTCAAAAGACACGTCCAAGAATCAGTTCTCCCTGAAGCTGAGCTCTGTGACCGCCGCGGACACGGCCGTGTATTACTGTGCGAGAAA
>IGHV4-150*01_S0749
CAGGTGCAGCTGCAGGAGTCAGGCCCTGGACTGGTGAAGCCTTCGGAGACCCTGTCCCTCACCTGCGCTGTCTCTGGTGGCTCCATCAGCGGTTACTACTGGAGCTGGATCCGCCAGCCCCCAGGGAAGGGACTGGAGTGGATTGGGAATATTGATGGTAATATTGCGGGCACCAACTACAACCCCTCCCTCAAGAGTCGAGTCACCATTTCAAAAGACACGTCCAAGAACCAGTTCTCCCTGAAGCTGAGCTCTGTGACCGCCGCGGACACGGCCGTGTATTACTGTGCGAGAAA
>IGHV4-67*01
CAGGTGCAGCTGCAGGAGTCGGGCCCAGCAGTGGTGAAGCCTTCGGAGACCCTGTCCCTCACCTGCGCTGTCTCTGGTGGCTCCATCAGCAGTAGTAACTGGTGGAGCTGGATCCGCCAGTCCCCAGGGAAGGGGCTGGAATGGATTGGGGGTATCTATGGTAGTGGTGGGAGCACCGAATACAACCCCTCCCTCAAGAGTCGAGTCACCATTTCAATAGACACGTCCAAGAACCAGTTCTCCCTGAAGCTGAGCTCTGTGACCGCCGCGGACACCGCCGTGTATTACTGTGCGAGACA
>IGHV4-72*01
CAGGTGCAGCTGCAGGAGTCGGGCCCAGGACTGGTGAAGCCTTCGGAGACCCTGTCCCTCACCTGCGCTGTCTCTGGTTACTCCATCAGCAGTGGTTACTACTGGGGCTGGATCCGTCAGCCCCCAGGGAAGGGACTGGAGTATATTGGGTATATCAGTGGTAGTAGTGGGAGCACCTACTACAACCCCTCCCTCAAGAGTCGAGTCACCATTTCAAAAGACACGTCCAAGAACCAGTTCTCCCTGAAGCTGAGCTCTGTGACCGCCGCGGACACGGCCGTGTATTACTGTGCGAGACA
>IGHV4-72*01_S8261
CAGGTGCAGCTGCAGGAGTCGGGCCCAGGACTGGTGAAGCCTTCGGAGACCCTGTCCCTCACCTGCGCTGTCTCTGGTTACTCCATCAGCAGTGGTTACTACTGGGGCTGGATCCGTCAGCCCCCAGGGAAGGGACTGGAGTATATTGGGTATATCAGTGGTAGTAGTGGGAGCACCTACTACAACCCCTCCCTCAAGAGTCGAGTCACCATTTCAAAAGACACGTCCAAGAACCAGTTCTCCCTGAAGCTGAGCTCTGTGACCGCCGCGGACACGGCGGTGTATTACTGTGCGAGACA
>IGHV4-79*01
CAGGTGCAGCTGCAGGAGTCGGGCCCAGGACTGGTGAAGCCTTCGGAGACCCTGTCCCTCACCTGCGCTGTCTCTGGTGGCTCCATCAGCGATGATTACTACTGGAGCTGGATCCGCCAGCCCCCAGGGAAGGGACTGGAGTGGATTGGGTACATCTATGGTAGTGGTGGGGGCACCAACTACAATCCCTCCCTCAAGAATCGAGTCACCATTTCAATAGACACGTCCAAGAACCAGTTCTCCCTGAAGCTGAGCTCTGTGACCGCCGCGGACACGGCCGTGTATTACTGTGCGAGAGA
>IGHV4-93*01
CAGGTGCAGCTGCAGGAGTCGGGCCCAGGACTGGTGAAGCCTTCGGAGACCCTGTCCCTCACCTGCGCTGTCTCTGGTGGCTCCATCAGCAGTGGTTACTACTACTGGAGCTGGATCCGCCAGCCCCCAGGGAAGGGACTGGAGTGGATTGGGTACATCACTTATAGTGGGAGCACCAGCTACAACCCGTCCCTCAAGAGTCGAGTCACCATTTCAAGAGACACGTCCAAGAACCAGTTCTCCCTGAAGCTGAGCTCTGTGACCGCCGCGGACACGGCCGTGTATTACTGTGCGAGAGA
>IGHV4-93*01_S4415
CAGGTGCAGCTGCAGGAGTCGGGCCCAGGACTGGTGAAGCCTTCGGAGACCCTGTCCCTCACCTGCGCTGTCTCTGGTGGCTCTATCAGCAGTAGTTACTACTACTGGAGCTGGATCCGCCAGGCCCCAGGGAAGGGACTGGAGTGGATTGGGTATATCTATGGTGGTAGTGGGAGCACCAGCTACAACCCGTCCCTCAAGAGTCGAGTCACCATTTCAATAGACACGTCCAAGAACCAGTTCTCCCTGAAGCTGAGCTCTGTGACCGCCGCGGACACGGCCGTGTATTACTGTGCGAGAGA
>IGHV4-NL_1*01_S4155
CAGCTGCAGCTGCAGGAGTCGGGCCCAGGACTGGTGAAGCCTTCGGAGACCCTGTCTGTCACCTGCGCTGTCTCTGGTGGCTCTATCAGCAGTAGCTACTGGAGCTGGATCCGCCAGGCCCCAGGGAAGGGACTGGAGTGGATTGGGTATATCTATGGTAGTGGTAGTAGCACCAACTACAACCCCTCCCTCAAGAGTCGAGTCACCCTGTCAGTAGACACGTCCAAGAACCAGCTCTCCCTGAAGCTGAGCTCTGTGACCGCCGCGGACACGGCCGTGTATTACTGTGCGAGGGA
>IGHV4-NL_1*01_S4412
CAGCTGCAGCTGCAGGAGTCGGGCCCAGGACTGGTGAAGCCTCCGGAGACCCTGTCCCTCACCTGCGCTGTCTCTGGTGGCTCTATCAGCAGTAGCTACTGGAGCTGGATCCGCCAGCCCCCAGGGAAGGGACTGGAGTGGATTGGGTATATCTATGGTAGTGGTAGTAGCACCAACTACAACCCCTCCCTCAAGAGTCGAGTCACCCTGTCAGTAGACACGTCCAAGAACCAGCTCTCCCTGAAGCTGAGCTCTGTGACCGCCGCGGACACGGCCGTGTATTACTGTGCGAGA
>IGHV4-NL_1*01_S8621
CAGCTGCAGCTGCAGGAGTCGGGCCCAGGACTGGTGAAGCCTTCGGAGACCCTGTCTGTCACCTGCGCTGTCTCTGGTGGCTCTATCAGCAGTAGCTACTGGAGCTGGATCCGCCAGGCCCCAGGGAAGGGACTGGAGTGGATTGGGTATATCTATGGTAGTGGTAGTAGCACCAACTACAACCCCTCCCTCAAGAGTCGAGTCACCCTGTCAGTAGACACGTCCAAGAACCAGCTCTCCCTGAAGCTGAGCTCTGTGACCGCCGCGGACACGGCCGTGTATTACTGTGCGAGCGA
>IGHV4-NL_1*01_S9508
CAGCTGCAGCTGCAGGAGTCGGGCCCAGGACTGGTGAAGCCTTCGGAGACCCTGTCTGTCACCTGCGCTGTCTCTGGTGGCTCTATCAGCAGTAGCTACTGGAGCTGGATCCGCCAGGCCCCAGGGAAGGGACTGGAGTGGATTGGGTATATCTATGGTAGTGGTAGTAGCACCAACTACAACCCCTCCCTCAAGAGTCGAGTCACCCTGTCAGTAGACACGTCCAAGAACCAGCTCTCCCTGAAGCTGAGCTCTGTGACCGCCGCGGACACGGCCGTGTATTACTGTGCGAGAGA
>IGHV4-NL_11*01_S8214
CAGGTGCAGCTGCAGGAGTCGGGCCCAGGACTGGTGAAGCCTTCGGAGACCCTGTCCCTCACCTGCGCTGTCTCTGGTGGCTCTATCAGCAGTAGTTCCTACTACTGGAGCTGGATCCGCCAGGCCCCAGGGAAGGGACTGGAGTGGATTGGGTATATCTATGGTGGTAGTGGGAGCACCAGCTACAAGCCGTCCCTCAAGAGTCGAGTCACCATTTCAATAGACACGTCCAAGAACCAGTTCTCCCTGAAGCTGAGGTCTGTGACCGCCGCGGACACGGCCGTGTATTTCTGTGCGAGA
>IGHV4-NL_17*01_S2469
CAGGTGCAGCTGCAGGAGTCGGGCCCAGGAGTGGTGAAGCCTTCGGAGACCCTGTCCCTCACCTGCGCTGTCTCTGGTGGCACCATCAGCAGTGGTTACTACTACTGGAGCTGGATCCGCCAGCCCCGAGGGAAGGGGCTGGAGTGGATTGGGGGTATCTATAGTAATAGTGAGAGTACCAACTACAACCCCTCCCTCAAGAGTCGAGTCACCATTTCAAAAGACACGTCCAAGAACCAGTTCTCCCTAAAGCTGAGCTCTGTGACCGCCACGGACACGGCCGTGTATTACTGTGCGAGAGA
>IGHV4-NL_17*01_S5431
CAGGTGCAGCTGCAGGAGTCGGGCCCAGGACTGGTGAAGCCTTCGGAGACCCTGTCCCTCACCTGCGCTGTCTCTGGTGGCTCCATCAGCAGTAGTAACTGGTGGAGCTGGATCCGCCAGCCCCCAGGGAAAGGGCTGGAGTGGATTGGGGGTATCTATAGTAATAGTGAGAGTACCAACTACAACCCCTCCCTCAAGAGTCGAGTCACCATTTCAAAAGACACGTCCAAGAACCAGTTCTCCTTGAAGCTGAGCTCTGTGACCGCCGCGGACACGGCCGTGTATTACTGTGCGAGAGA
>IGHV4-NL_21*01_S0138
CAGGTGCAGCTGCAGGAGTCGGGCCCAGGACTGGTGAAGCCTTCGGAGACCCTGTCCCTCACCTGCGCTGTCTCTGGTTACTCCATCAGCAGTGGTTATGGCTGGAGCTGGATCCGCCAGCCCCCAGGGAAGGGGCTGGAGTGGATTGGGTATATCGGTGGTAGTAGTGGTAGCACCAACTACAACCCCTCCCTCAAGAGTCGAGTCACCATTTCAAAAGACACGTCCAAGAACCAGTTCTCCCTGAAGCTGAGCTCTGTGACCGCCGCGGACACGGCCGTGTATTACTGTGCGAGAGA
>IGHV4-NL_21*01_S4478
CAGGTGCAGCTGCAGGAGTCGGGCCCAGCAGTGGTGAAGCCTTCGGAGACCCTGTCCCTCACCTGCGCTGTCTCTGGTGGCTCCATCAGCGGTGGTTATGGCTGGAGCTGGATCCGCCAGGCCCCAGGGAAGGGACTGGAGTGGATTGGGAGTATCTATGGTAGTAGTGGTAGCACCTACTACAACCCCTCCCTCAAGAGTCGAGTCACCATTTCAAAAGACACGTCCAAGAACCAGTTCTCCCTGAAGCTGAGCTCTGTGACCGCCGCGGACACGGCCGTGTATTACTGTGCGAGAGA
>IGHV4-NL_21*01_S7469
CAGGTGCAGCTGCAGGAGTCGGGCCCAGGACTGGTGAAGCCTTCGGAGACCCTGTCCCTCACCTGCGCTGTCTCTGGTGGCTCCATCAGCAGTGGTTACTACTGGAGCTGGATCCGCCAACCCCCAGGGAAGGGGCTGGAGTGGATTGGGTATATCGGTGGTAGTAGTGGTAGCACCTACTACAACCCCTCCCTCAAGAGTCGAGTCACCATTTCAAAAGACACGTCCAAGAACCAGTTCTCCCTGAAGCTGAGCTCTGTGACCGCCGCGGACACGGCCGTGTATTACTGTGCGAGAGA
>IGHV4-NL_21*01_S8964
CAGGTGCAGCTGCAGGAGTCGGGCCCAGGACTGGTGAAGCCTTCGGAGACCCTGTCCCTCACCTGCGCTGTCTCTGGTGGCTCCATCAGCAGTGGTTATGGCTGGAGCTGGATCCGCCAGCCCCCAGGGAAGGGGCTGGAGTGGATTGGGCATATCTATGGTAGTATTGGGAGCACCTACTACAACCCCTCCCTCAAGAGTCGAGTCACCATTTCAAAAGACACGTCCAAGAACCAGTTCTCCCTGAAGCTGAGCTCTGTGACCGCCGCGGACACGGCCGTGTATTACTGTGCGAGA
>IGHV4-NL_22*01_S6977
CAGGTGCAGCTGCAGGAGTCGGGCCCAGGACTGTTGAAGCCTTCAGACACCCTGTCCCTCACCTGCGCTGTCTCTGGTGGCTCCATCAGCGGTGGTTATGGCTGGGGCTGGATCCGCCAGCCCCCAGGGAAGGGGCTGGAGTGGATTGGGAGTATCTATAGTAGTAATGGGAACACCTACTACAACCCCTCCCTCAAGAGTCGAGTCACCATTTCAACAGACACGTCCAAGAACCAGTTCTCCCTGAAACTGAGCTCTGTGACCGCCGCGGACACGGCCGTGTATTACTGTGCGAGAGA
>IGHV4-NL_23*01_S2384
CAGGTGCAGCTGAAGGAGTCAGGCCCAGGACTGGTGAAGCCTTCGGAGACCCTGTCCCTCACCTGCGCTGTCTCTGGTGGCTCCATCAGCAGTGGTTATGGCTGGGGCTGGATCCGCCAGCCCCCAGGGAAGGGGCTGGAGTGGATTGGGTATATCTATAGTAGTACGGGGAACACCTACTACGACCCCTCCCTCAAGAGTCGAGTCACCATTTCAAAAGACACGTCCAAGAACCAGTTCTCCCTGAAGCTGAGCTCTGTGACCGCCGCGGACACCGCCGTGTATTACTGTGCGAGAGA
>IGHV4-NL_24*01_S7595
CAGCTGCAGCTGCAGGAGTCGGGCCCAGGACTGGTGAAGCCTTCCGAGACCCTGTCCCTCACCTGCGCTGTCTCAGGTGGCTCCATCAGCAGTGGTTATGGCTGGAGCTGGATCCGCCAGCCCCCAGGGAAGGGGCTGGAGTGGATTGGGAATATCTTTGGTAGTATTGGGAGCACCTACTACAACCCCTCCCTCAAGAGTCGAGTCACCATTTCAACAGACACGTCCAAGAACCAGTTCTCCCTGAAGCTGAGCTCTGTGACCGCCGCGGACACGGCCGTGTATTACTGTGCGAGAGA
>IGHV4-NL_29*01_S3761
CAGGTGCAGCTGCAGGAGTCGGGCCCAGGACTGGTGAAGCCTTCGGAGACCCTGTCCCTCACCTGCGCTGTCTCTGGTGGCTCCATCAGCGGTTACTACTGGAGCTGGATCCGCCAGCCCCCAGGGAAGGGACTGGAGTGGATTGGGTATATCGGTGGTGGTAGTGGGAGCACCGAATACAACCCCTCCCTCAAGAGTCGAGTCACCATTTCAAGAGACACGTCCAAGAACCAGTTCTCCCTGAAGCTGAGCTCTGTGACCGCCGCGGACACGGCCGTGTATTACTGTGCGAGAGA
>IGHV4-NL_33*01_S4467
CAGGTGCAGCTGCAGGAGTCGGGCCCAGGACTGGTGAAGCCTTCAGAGACCCTGTCCCTCACCTGCGCTGTCTCTGGTGGCTCTATCAGCAGTAGTAACTGGTGGAGCTGGATCCGCCAGCCCCCAGGGAAAGGGCTGGAGTGGATTGGGTATATCAGTGGTAGTAGTGGTAGCACCTACTACAACCCCTCCCTCAAGAGTCGAGTCACCATTTCAAAAGACACGTCCAAGAACCAGTTCTCCCTGAAGCTGAGCTCTGTGACCGCCGCGGACACGGCCGTGTATTACTGTGCGAGAGA
>IGHV4-NL_36*01_S5000
CAGGTGCAGCTGCAGGAGTCGGGCCCAGGACTGGTGAAGCCTTCGGAGACCCTGTCCCTCACCTGCGCTGTCTCTGGTGGCTCCATCAGCGGTTACTACTGGAACTGGATCCGCCAACCACCAGGGAAGGGGCTGGAGTGGATTGGGTATATCGGTGGTAGTAGTGGGAGCACCTACTACAACCCCTCCCTCAAGAGTCGAGTCACCATTTCAACAGACACGTCCAAGAACCAGTTCTCCCTGAAGCTGAGCTCTGTGACCGCCGCGGACACGGCCGTGTATTACTGTGCGAGAAA
>IGHV4-NL_36*01_S5847
CAGGTGCAGCTGCAGGAGTCGGGCCCAGGACTGGTGAAGCCTTCGGAGACCCTGTCCCTCACCTGCGCTGTCTCTGGTGGCTCCTTCAGCGGTTACTACTGGGGCTGGATCCGCCAGCCCCCAGGGAAGGGACTGGAGTGGATTGGGTATATCAGTGGTAGTAGTGGGAGCACCGACTACAACCCCTCCCTCAAGAGTCGAGTCACCATTTCAACAGACACGTCCAAGAACCAGTTCTCCCTGAAGCTGAGCTCTGTGACCGCCGCGGACACGGCCGTGTATTACTGTGCGAGAGA
>IGHV4-NL_5*01_S3336
CAGGTGCAGCTGCAGGAGTCGGGCCCAGGACTGGTGAAGCCTTCGGAGACCCTGTCCCTCACCTGCGCTGTCTCTGGTGGCTCCATCAGCAGTAACTACTGGAGCTGGATCCGCCAGCCCCCAGGGAAGGGGCTGGAGTGGATTGGGTATATCTATGGTAGTAGTGGGAGCACCTACTACAACCCCTCCCTCAAGAGTCGAGTCACCATTTCAACAGACACGTCCAAGAACCAGTTCTCCCTGAAGCTGAGCTCTGTGACCGCCGCGGACACGGCCGTGTATTACTGTGCGAGA
>IGHV4-NL_5*01_S7147
CAGGTGCAGCTGCAGGAGTCGGGCCCAGGACTGGTGAAGCCTTCGGAGACCCTGTCCCTCACCTGCGCTGTCTCTGGTGGCTCCATCAGCAGTAGCTACTGGAGCTGGATCCGCCAGCCCCCAGGGAAGGGACTGGAGTGGATTGGGTATATCTATGGTGGTAGTGGGAGCACCAGCTACAACCCCTCCCTCAAGAGTCGAGTCACCATTTCAACAGACACGTCCAAGAACCAGTTTTCCCTGAAGCTGAGCTCTGTGACCGCCGCGGACACGGCCGTGTATTACTGTGCGAGATA
>IGHV5-15*01
GAGGTGCAGCTGGTGCAGTCTGGAGCAGAGGTGAAAAGGCCCGGGGAGTCTCTGAAGATCTCCTGTAAGACTTCTGGATACAGCTTTACCAGCTACTGGATCAGCTGGGTGCGCCAGATGCCCGGGAAAGGCCTGGAGTGGATGGGGGCGATTGATCCTAGTGATTCTGATACCAGATACAGCCCGTCCTTCCAAGGCCAGGTCACCATCTCAGCCGACAAGTCCATCAGCACCGCCTACCTGCAGTGGAGCAGCCTGAAGGCCTCGGACACCGCCACGTATTACTGTGCGAAAGA
>IGHV5-157*01
GAGGTGCAGCTGGTGCAGTCTGGAGCAGAGGTGAAAAGGCCCGGGGAGTCTCTGAGGATCTCCTGTAAGACTTCTGGATACAGCTTTACCAGCAGCTGGATCAGCTGGGTGCGCCAGATGCCCGGGAAAGGCCTGGAGTGGATGGGGAGCATCTATCCTGGTGATTCTGATACCAGATACAACCCGTCCTTCCAAGGCCACGTCACTATCTCAGCCGACAAGTCCATCAGCACCACCTACCTGCAGTGGAGCAGCCTGAAGGCCTCGGACACCGCCACGTATTACTGTGCGAAAGT
>IGHV5-157*01_S6479
GAGGTGCAGCTGGTGCAGTCTGGAGCAGAGGTGAAAAGGCCCGGGGAATCTCTGAGGATCTCCTGTAAGACTTCTGGATACAGCTTTACCGGCAGCTGGATCAGCTGGGTGCGCCAGATGCCCGGGAAAGGCCTGGAGTGGATGGGGAGCATCTATCCTGGTGATTCTGATACCAGATACAACCCGTCCTTCCAAGGCCACGTCACTATCTCAGCCGACAAGTCCATCAGCACCACCTACCTGCAGTGGAGCAGCCTGAAGGCCTCGGACACCGCCACGTATTACTGTGCGAAAGT
>IGHV6-1*02
CAGGTGCAGCTGCAGGAGTCAGGTCCAGGACTGGTGAAGCCCTCACAGACCCTGTCACTCACCTGTGCCATCTCCGGGGACAGTGTCTCTAGCAACAGTGCTACTTGGAACTGGATCAGGCAGTCGCCATCGAGAGGCCTTGAGTGGCTGGGAAGGACATACTACAGGTCCAAGTGGTATAATGATTATGCACAATCTGTGCAAAATCGAATAAGCATCAACCCAGACACATCCAAGAACCAGTTCTCCCTGCAGCTGAACTCTGTGACCCCCGAGGACATGGCCGTGTATTACTGTGCAAGAGA
>IGHV7-135*02_S1424
CAGGTGCAGCTGGTGCAGTCTGGGCCTGAGGTGAAGCAGCCTGGGGCCTCAGTGAAGGTCTCCTGCAAGGCTTCTGGTTACAGCTCCACCACCTATGGTATGAATTGGGTGCGACAGGCCCCTGGACAGGGCCTTGAGTGGATGGGATGGATGAACACCTACACTGGGAACCCAACGTATGCCCAGGGCTTCACAGAACGGTTTGTCTTCTCCATGGACACCTCTGTCAGCACAGTGTACCTGCAGATCAGCAGCCTAAAGGCTGAGGACACGGCCGTGTATTACTGTGCGAGATA
>IGHV7-86*01
CAGGTGCAGCTGGTGCAGTCTGGGGCTGAGGTGAAGCAGCCGGGGGCCTCAGTGAAGGTCTCCTGCAAGGCTTCTGGATACACCTTCACTAGCTATGGTATGAATTGGGTGCGACAGGCCCATGGACAACGGCTTGAGTGGATGGGATGGATCAACACCGACACTGGGAACCCAACATATGCCCAGGGCTTCAAAGAACGATTTACCTTCTCCATGGACACCTCTATCAGCACGGCATATCTGCAGATCAGCAGCCTAAAGGCTGAGGACACGGCCGTGTATTACTGTGCAAGACA
>IGHV7-86*01_S4625
CAGGTGCAACTGGTGCAGTCTGGGGCTGAGGTGAAGCAGCCGGGGACATCAGTGACGGTCTCCTGCAAGGCTTCTGGATACAGTTTCACTAACTATGGTCTGAATTGGGTACAGCTGGCCCCTGGACAACGCTTTAAGTGGATGGGATGGATCAACACCGACACTGGGAACCCAACATATGACCAAGGCTTCAAAGAACGATTTACCTTCTCCTTGGACACCTCTGTCGACACGGCGTATCTGCACATCACCAGCCTAAAGGCTGACGACACGGCCGTATATTATTGTGCAAGACA
>IGHV7-86*01_S7736
CAGGTGCAGCTGGTGCAGTCTGGGGCTGAGGTGAAGCAGCCGGGGACATCAGTGAAGGTCTCCTGCAAGGCTTCTGGATACACCTTCACTAGCTATGGTATGAATTGGGTGCAACAGGCCCATGGACAACGGCTTGAGTGGATGGGATGGATCAACACCGACACTGGGAACCCAACATATGCCCAGGGCTTCAAAGAACGATTTACCTTCTCCATGGACACCTCTATCAGCACGGCATATCTGCAGATCAGCAGCCTAAAGGCTGAGGACACGGCCGTGTATTACTGTGCAAGACA
