# Supplementary material for: High throughput analysis of B cell dynamics and neutralizing antibody development during immunization with a novel clade C HIV-1 envelope
Source: PLoS Pathog. 2023 Oct 25;19(10):e1011717. doi: 10.1371/journal.ppat.1011717 (PMC10627474; doi:10.1371/journal.ppat.1011717)
Supplement: S12 File — The sequences of germline alleles were inferred using the individual database by means of the IgDiscover algorithm [16] and a database from [3]. (TXT) [file ppat.1011717.s014.txt]

>IGHV1-105*01
CAGGTGCAGCTGGTGCAGTCTGGGGCTGAGGTGAAGAAGCCTGGGTCCTCAGTGAAGGTATCCTGCAAGGCTTCCGGATACACCTTCACTGACTACTACATGCACTGGGTGCGACAGGCCCCTCGACAAGGGCTTGAGTGGATGGGATGGATCAACCCTTACAATGGCAACACAAAGTATGCACAGAAGTTCCAGGGCAGAGTCACCATGACCAGAGACACATCGACGAGCACAGCCTACATGGAGCTGAGCAGCCTGAGATCTGAGGACACGGCCGTGTATTACTGTGCGAGAGA
>IGHV1-124*01
CAGGTGCAGCTGGTGCAGTCTGGGGCTGAGATTAAGCAGCCTGGGGCCTCAGTGAAGCTCTCCTGCAAGGCTTCTGGATATACCTTCACTAGCTACTACATGCACTGGGTGAGACAGGCCCCTGGACAAGGCCTTGAGTGGATAGGACTGATCTCCCCTTACAATGGTAACAAAGGCTACGCACAGAACTTCCAGGGCAGAGTCACCATAACTACGGACACGTCCACGAGCACAGGCTACATGGAGCTGAGCAGCCTGAGATCTGAGGACACAGCCGTGTATTACTGTACGAGAGA
>IGHV1-138*01_S2054
CAGGTCCAGCTGGTGCAGTCCGGGGCTGAGGTGAAGAAGCCTGGGGCCTCAGTGAAGGTTTCCTGCAAGGCTTCTGGATTCACCTTCGGCAGCTATGCTATCAGCTGGGTGCGACAGGCCCCTGGACAAGGGCTTGAGTGGATGGGAGTGATCATCCCTCTTGTTGGTATAACAAACTACGCAGAGAAGTTCCAGGGCAGAGTCACGATTACCGCGGACACGTCCACAAGCACAGCCTACATGGAGCTGAGCAGCCTGAGATCTGAGGACACGGCCGTGTATTACTGTGCGAGAGG
>IGHV1-138*02
CAGGTCCAGCTGGTGCAGTCTGGGGCTGAGGTGAAGAAGCCTGGGGCCTCAGTGAAGGTTTCCTGCAAGGCTTCTGGATTCACCTTTGGCAGCTATGCTATCAGCTGGGTGCGACAGGCCCCTGGACAAGGGCTTGAGTGGATGGGAGTGATCATCCCTCTTGTTGGTGTAACAAACTACGCAGAGAAGTTCCAGGGCAGAGTCACGATTACCGCGGACACGTCCACAAGCACAGCCTACATGGAGCTGAGCAGCCTGAGATCTGAGGACACGGCCGTGTATTACTGTGCGAGAGG
>IGHV1-170*01
GAGGTCCAGCTGGTGCAGTCTGGGGCTGAAGTGAAGAAGCCTGGGGCCTCAGTGAAGGTCTCCTGCAAGGTTTCCGGATACACCTTCACCGAATTATCCATGCACTGGGTGCGACAGGCCCCTGGAAAAGGGCTTGAGTGGATGGGAGGTGTTGATCCTGTATATGGTGAAATAATACACGCAGAGAAGTTCCAGGGCAGAGTCACCATGACCGAGGACACGTCTACAGACACAGCCTACATGGAGCTGAGCAGCCTGAGATCTGAGGACACGGCCGTGTATTACTGTGCGAGAGA
>IGHV1-193*01_S6037
CAGGAGCAGCTGGTGCAGTCTGGGGCTGAGGTGAAGAAGCCTGGGGCCTCAGTGAAGGTCTCCTGCAAAGCTTCTGGATACATTTTCACCAGTTATGTTATCAGCTGGCTGCGACAGGCCCCTGGACAAGGGTTTGAGTGGATGGGAGGAATCCACCCTGGTTATGGTAGCACAAGCTACGCACAGAAGTTCCAGGGCAGAGTCACGATTACCGCGGACATGTCCACGAGCACAGTCTACATGGAGCTGAGCAGTCTGAGATCTGAGGACATGGCCGTGTATTACTGTGCAGCAGA
>IGHV1-58*02
CAGGTCCAGCTGGTGCAGTCCGGGGCTGAGGTGAAGAAGCCTGGGGCCTCAGTGAAGGTTTCCTGCAAGACTTCTGGATTCACCTTCGGCAGCTATGCTATCAGCTGGGTGCGACAGGCCCCTGGACAAGGGCTTGAGTGGATGGGAGTGATCATCCCTCTTGTTGGTGTAACAAACTACGCAGAGAAGTTCCAGGGCAGAGTCACGATTACCGCGGACACGTCCACAAGCACAGCCTACATGGAGCTGAGCAGCCTGAGATCTGAGGACACGGCCGTGTATTACTGTGTGAGAGG
>IGHV1-84*01
GAGGTCCAGCTGGTGCAGTCTGGGGCTGAGGTGAAGAAGCCTGGGGCCTCCGTGAAAATCTCCTGCAAGGCTTCTGGATACACCTTCACCGACTACTACCTGCACTGGGTGCGACAGGCTCCTGGAAAAGGGCTTGAGTGGATGGGACGTGTTGATCCTGAAGATGGTGAAGCAATACACGCACAGAAGTTCCAGGACAGAGTCACCATCACCGCGGACACGTCTACAGACACAGCCTACATGGAGCTGAGCAGCCTGAGATCTGAGGACACGGCCGTGTATTACTGTGCAACAGA
>IGHV1-NL_1*01_S2052
CAGGTCCAGCTGGTGCAATCCGGGGCTGAGGTGAAGAAGCCTGGGGCCTCAGTGAAGCTCTCCTGCAAGGCTTCCGGTTATACTTTTACCAGCTACAGTATAAACTGGGTGAGACAGGCCCCTGGACAAGGACTTGAGTGGATGGGATGGATTAACCCTAGCAATGGTAATACAGGCTACGCACAGAAGTTCCAGGGCAGAGTCACCATGACCAGGGACACGTCCACGAGTACAGCCTACATGGAGCTGAGCAGCCTGAGATCTGAGGACACGGCCGTGTATTACTGTGCAAGAGG
>IGHV2-118*01
CAGGTGACCTTGAAGGAGTCTGGTCCTGCGCTGGTGAAACCCACACAGACCCTCACGCTGACCTGCACCTTCTCTGGGTTCTCACTCAGCACTAGTGGTATGGGTGTGGGCTGGATCCGTCAGCCCTCACGGAAGACCCTGGAGTGGCTTGCACACATTTATTGGGATGATGATAAGCGCTACAGCACATCTCTGAAGAGCAGGCTCACCATCTCCAAGGACACCTCCAAAAACCAGGTGGTTCTAACAATGACCAACATGGACCCTATGGACACAGCCACATATTACTGTGCACGGAGAC
>IGHV2-173*01
CAGGTGACCTTGAAGGAGTCTGGTCCTGCGCTGGTGAAACCCACACAGACCCTCACGCTGACCTGCACCTTCTCTGGGTTCTCACTCAGCACTAGTGGTATGGGTGTGGGCTGGATCCGTCAGCCCCCAGGGAAGGCCCTGGAATGGCTTGCAAGCATTTATTGGGATGATGATAAATACTACAGCACATCTCTGAAGAGCAGGCTCACCATCTCCAAGGACACCTCCAAAAACCAGGTGGTTCTAACAATGACCAACATGGACCCTGTGGACACAGCCACATATTACTGTGCACGGGTAC
>IGHV2-69*01
CAGGTCACCTTGAAGGAGTCTGGTCCTGCGCTCGTGAAACCCACACAGACCCTCACGCTGACCTGCACCTTCTCTGGGTTCTCAATCAGCACTACTGGAACAGGTGTGGGCTGGATCCGTCAGCCCCCAGGGAAGGCCCTGGAATGGCTTGCAAGCATTTATTGGAATGATAGTAAATACTACAGCACATCGCTGAAGAGCAGGCTCACCATCTCCAAGGACACCTCCAAAAACCAGGTGGTTCTAACAATGACCAACATGGACCCTGTGGACACAGCCACATATTACTGTGCACGGGTAC
>IGHV2-69*01_S7672
CAGGTCACCTTGAAGGAGTCTGGTCCTGCGCTCGTGAAACCCACACAGACCCTCACGCTGACCTGCACCTTCTCTGGGTTCTCAATCAGCACTACTGGAACAGGTGTGGGCTGGATCCGTCAGCCCCCAGGGAAGGCCCTGGAATGGCTTGCAAGCATTTATTGGAATGATAGTAAATACTACAGCACATCGCTGAAGAGCAGGCTCACCATCTCCAAGGACACCTCCAAAAACCAGGTGGTTCTAACAATAACCAACATGGACCCTGTGGACACAGCCACATATTACTGTGCACGGGT
>IGHV2-7*02_S1732
CAGGTGACCTTGAAGGAGTCTGGTCCTGCGCTAGTGAAACCCACACAGACCCTCACGCTGACCTGCACCTTCTCTGGGTTCTCACTCAGCACTTCTGGAATGCGTGTGAGCTGGATCCGTCAGCCCCCAGGAAAGGCCCTGGAGTGGCTTGCACGCATTGATTGGGATGATGATAAATACTACAGCACATCTCTGAAGAGCAGGCTCACCATCTCCAAGGACACCTCCAAGAACCAGGTTGTCCTTACAATGACCAACATGGACCCTGTGGACACAGCCACATATTACTGTGCACGGAGAC
>IGHV2-7*02_S4285
CAGGTGACCTTGAAGGAGTCTGGTCCTGCGCTAGTGAAACCCACACAGACCCTCACGCTGACCTGCACCTTCTCTGGGTTCTCACTCAGCACTTCTGGAATGCGTGTGAGCTGGATCCGTCAGCCCCCAGGAAAGGCCCTGGAGTGGCTTGCACGCATTGATTGGGATGATGATAAATACTACAGCACATCTCTGAAGAGCAGGCTCACCATCTCCAAGGACACCTCCAAGAACCAGGTTGTCCTTACAATGACCAACATGGACCCTGTGGACACAGCCACATATTACTGTGCACGGGGAC
>IGHV3-100*01
CAGTGTGTGGAGCAGCTGGTGGAGTCTGGGGGAGCCTTGGTACAGCCTGGGGCGTCCCTGAGACTCTCCTGTGCAGCCTCTGAATTCACCTTCAGTAGCTATGACATGCACTGGGTTCGCCAGGCTCCAGGGAAGGGTCTGGAGTGGGTATCAGCTATTAGCATTGGCGGTGGCACATACTACCCAGACTCTGTGAAGGGTCGATTCACCATCTCCAGAGACAATGCCAAGAACTCCTTGTATCTTCAAATGAACAGCCTGAGAGCTGAGGACACTGCTGTGTATTATTGTGCAAGAGA
>IGHV3-100*02_S9884
CAGTGTGTGGAGCAGCTGGTGGAGTCTGGGGGAGGCTTGGTCCAGCCTGGCGGGTCCCTGAGACTCTCCTGTGCAGCCTCTGAATTCACCTTCAGTAGCTATGACATGCACTGGGTTCGCCAGGCTCCAGGGAAGGGTCTGGAGTGGGTATCAGCTATTAGCATTGGCGGTGGCACATACTACCCAGACTCTGTGAAGGGTCGATTCACCATCTCCAGAGACAATGCCAAGAACTCCTTGTATCTTCAAATGAACAGCCTGAGAGCTGAGGACACTGCTGTGTATTACTGTGCAAGAGA
>IGHV3-103*01
GAGGTGCAGCTAGTGGAGTCTGGGGGAGGCTTGGTCCAGCCTGGGGGGTCCCTGAGACTCTCCTGTGCAGCCTCTGGATTCACCTTCAGTAGTTACGACATGAGCTGGGTCCGCCAGGCTCTGGGAAAGGGACTGGAGTGGGTCTCATCCATTAGTAACACTGGTAAAACCATATACTACGCTGACTCCGTGAAGGGCCGATTCACCATCTCCAGAGACAACGCCAAGAACTCGCTGTCTCTGCAAATGAACAGCCTGAAAACCGAGGACACGGCCGTGTATTACTGTACTAGGGA
>IGHV3-119*01
GAGGTGCAGCTGGCGGAGTCTGGGGGAGGCTTGGTCCAGCCTGGAGGGTCCCTGAGACTCTCCTGTGCAGCCTCTGGATTCACCGTTAGCAGCTACTGGATGAGCTGGGTCCGCCAGGCTCCGGGAAAGGGGCTGGAGTGGCTTTCAGACATTTATGGTAGTACCATGTACTACGGAGACTCTGTGAAGGGCCGATTCACCGTCTCCAGAGACAATGCCAAGAACTCGCTGTATCTGCAAATGAACAGCCTGAGAGCCGAGGACACGGCCGTGTATTACTGTACTAGAGA
>IGHV3-119*02
GAGGTGCAGCTGGCGGAGTCTGGGGGAGGCTTGGTCCAGCCTGGAGGGTCCCTGAGACTCTCCTGTGCAGCCTCTGGATTCACCGTTAGCAGCTACTGGATGAGCTGGGTCCGCCAGGCTCCGGGAAAGGGGCTGGAGTGGCTTTCAGACATTTATGGTAGTACCATGTACTACGGAGACTCTGTGAAGGGCCGATTCACCGTCTCCAGAGACAATGCCAAGAACTCGCTGTATCTGCAAATGAACAGCCTGAGAGCCGAGGACACGGCCGTGTATTACTGTACTAGGGA
>IGHV3-122*01
GAGGTGCAGCTGGTGGAGTCTGGGGGCGGCTTGGCAAAGCCTGGGGGGTCCCTGAGACTCTCCTGCGCAGCCTCCGGATTCACCTTCAGTGACTACTACATGGACTGGGTCCGCCAGGCTCCAGGGAAGGGGCTGGAGTGGGTCTCACGTATTAGTAATGGTGGTGGTAGCACATGGTACGCAGACTCCGTGAAGGGCAGATTCACCATCTCCAGAGAGAACGCCAAGAACACACTGTATCTTCAAATGAACAGCCTGAGAGCTGAGGACACGGCTGTCTATTACTGTGCGAAAGA
>IGHV3-127*01
GAGGTGCAGCTGGTGGAGTCTGGGGGAGGCTTGGTCCAGCCTGGGGGGTCCCTGAGACTCTCCTGTGCAGCCTCTGGATTCACCTTTGGTGATTATGGCATGCACTGGGTCCGCCAGGCTCCGGGAAAGGGACTGGAGTGGGTCTCATTCATTAGTTACACTGGTAAAACCATATACTACGCTGACTCCGTGAAGGGCCGATTCACCGTCTCCAGAGACAACGCCAAGAACTCGCTGTCTCTGCAAATGAGCAGCCTGAGAGCCGAGGACACGGCCGTGTATTACTGTACTAGAGA
>IGHV3-128*01
GAGGTGCAGCTGGTGGAGTCTGGGGGAGGCTTGGTCCAGCCTGGGGGGTCCCTGAGACTCTCCTGTGCAGCCTCCGGATTCACCTTCAGTGACTACTACATGTACTGGGTCCGCCAGGCTCCAGGAAAGGGGCTGGAGTGGGTGGGTTTCATTAGAAGCAAAGCTTACGGTGGGACAGCAGAATACGCCGCGTCTGTGAAAGGCAGATTCACCATCTCCAGAGATGATTCCAAAAGCATCGCCTATCTGCAAATGAGCAGCCTGAAAACCGAGGACACGGCCGTGTATTACTGTACTAGGGA
>IGHV3-128*02
GAGGTGCAGCTGGTGGAGTCTGGGGGAGGCTTGGTCCAGCCTGGGGGGTCCCTGAGACTCTCCTGTGCAGCCTCTGGATTCACCTTCAGTGACCACTACATGTACTGGGTCCGCCAGGCTCCAGGAAAGGGGCTGGAGTGGGTGGGTTTCATTAGAAGCAAAGCTTACGGTGGGACAGCAGAATACGCCGCGTCTGTGAAAGGCAGATTCACCATCTCCAGAGATGATTCCAAAAGCATCGCCTATCTGCAAATGAACAGCCTGAAAACCGAGGACACGGCCGTGTATTACTGTACTAGGGA
>IGHV3-141*01_S8690
GAAGTGCAGCTGGTGGAGTCTGGGGGAGGCGTGGTACAGCCTGGGGGGTCCCTGAGACTCTCGTGTGCAGCCTCTGGATTCACCTTTGATGATTACGCCATGCACTGGGTCCGCCAAGCTCCAGGGAAGGGTCTGGAGTGGGTCTCTGGTATTAGTTGGAGTGGTGGTAGCACATACTATGCAGACTCCGTCAAGGGCCGATTCACCATCTCCAGAGACAACGCCAAGAACTCCCTGTATCTGCAAATGGGCAGCCTGAGAGCTGAGGACACCGCCTTGTATTACTGTGCAAAAGATA
>IGHV3-143*01
GAGGTGCAACTGGTGGAGTCTGGGGGAGGCTTGGTACAGCCTGGCGGGTCCCTGAGACTGTCCTGTGCAGCCTCTGGATTCACCTTCAGTAGCTATGCTATGCAGTGGGTTCACCAGGCTCCAGGGAAGGGTCTGGAGTGGGTATCAGCTATTGGTCCTGGTGGTGACACATACTATGCAGACGCCGTGAAGGGCAGATTCACCATCTCCAGAGACAACGCCAAGAACTCCTTGTATCTTCAAATGAACAGCCTGAGAGCCGAGGACACGGCTGTGTATTACTGTGCGAGAGA
>IGHV3-152*01
GAGGTGCAGCTGGTGGAGTCTGGGGGCGGCTTGGCACAGCCTGGGGGGTCCCTGAGACTCTCCTGTGCAGCCTCTGGATTCACCTTCAGTGACCACTACATGGACTGGGTCCGCCAGGCTCCAGGGAAGGGCCTGGAGTGGGTTAGCCGTATTAGAAACAAAGCTAACAGTTACACAACAGAATACGCCGCGTCTGTGAAAGGCAGATTCACCATCTCAAGGGATGATTCAAAGAACACACTGTATCTGCAAATGAGCAGCCTGAAAACCGAGGACACGGCTGTGTATTACTGTGCTAGAGA
>IGHV3-172*01
GAGGTGCAGCTGGTGGAGTCCGGGGGAGGCTTGGTCCAGCCTGGCGGGTCCCTGAGACTCTCCTGTGCAGCCTCTGGATTCACCTTCAGTGATTATGCTATGGACTGGGTCCGCCAGGCTCCAGGAAAGGGGCTGGAGTGGGTGGGTTTCATTAGAAGCAAAGCTTATGGTGGGACAGCAGAATACGCCGCGTCTGTGAAAGGCAGATTCACCATCTCCAGAGATGATTCAAAGAACACGGCGTATCTGCAAATGAGCAGCCTGAAAACCGAGGACACGGCCGTGTATTACTGTACTAGAGA
>IGHV3-177*01_S1591
GAGGTGCAGCTGGTGGAGTCTGGGGGCGGCTTGGCAAAGCCTGGGGGGTCCCTGAGACTCTCCTGTGCAGCCTCTGGATTCACCTTCAGTAACTACTGGATGTACTGGGTTCGCCAGGCACCAGGGAAGGGGCTGGAGTGGATCTCAGCTATTAATAGTGCTGGTAGTAGCACATACTATGCAGACTCCGTGAAGGGCAGATTCACCATCTCCAGAGAGAACGCCAAGAACACACTGTATCTTCAAATGGACAGCCTGAGAGCTGAGGACACGGCTGTCTATTACTGTGCGGGAGA
>IGHV3-187*01_S1133
GAGGTGCAGCTGGTGGAGTCTGGGGGAGGCTTGGTCCAGCCTGGGGGTTCCCTGAGACTCTCCTGTGCAGCCTCCGGATTCACCTTTAGTAACTACTGGATGAGCTGGGTCCGCCAGGCTCCAGGGAAGGGGCTGGAGTGGGTTGGATTTATTAAAAACAAAGCCGATGGTGGAACAGCAGCATACGCCGAATCTGTGAAAGGCAGATTCACTATCTCAAGAGATGATTCAAAGAACACACTGTACCTGCAAATGAACAGCCTGAAAACCGAGGACACGGCCGTGTATTACTGTGCTAGAGA
>IGHV3-187*02
GAGGTGCAGCTGGTGGAGTCTGGGGGAGGCTTGGTCCAGCCTGGGGGATCCCTGAGACTCTCCTGTGCAGCCTCTGGATTCACCTTCAGTAACTACTGGATGAACTGGGTCCGCCAGGCTCCAGGGAAGGGGCTGGAGTGGGTTGGATTTATTAAAAACAAAGCCGATGGTGGAACAGCAGCATACGCCGAATCTGTGAAAGGCAGATTCACTATCTCAAGAGATGATTCAAAGAACACACTGTACCTGCAAATGAACAGCCTGAAAACCGAGGACACGGCCGTGTATTACTGTACTAGAGA
>IGHV3-28*01
GAGGTGCAGCTGGTGGAGTCTGGGGGCGGCTTGGCAAAGCCTGGGGGGTCCCTGAGACTCTCCTGTGCAGCCTCTGGATTCACCTTCAGTAGCTACTGGATGCACTGGGTTCGCCAGGCACCAGGGAAGGGGCTGGAGTGGATCTCAGCTATTAATAGTGCTGGTAGTAGCACATACTATGCAGACTCCGTGAAGGGCAGATTCACCATCTCCAGAGAGAACGCCAAGAACACACTGTATCTTCAAATGGACAGCCTGAGAGCTGAGGACACGGCTCTCTATTACTGTGCGGGAGA
>IGHV3-34*01_S1309
GAGGTGCAGCTGGTAGAGTCTGGGGGAGGCTTAGTCCAGCCTGGCGGGTCCCTGAGACTCTCCTGTGCAACCTCTGGATTCACCTTCAGTAACTACTGGATGTACTGGTTCCGCCAGGCTCCAGGGAAGGGGCTGGAGTGGGTCTCAAGTATTAGTGGTAGCAGTAGTAACACATACTACCCAGACTCTGTCAAGGGCCGATTCACCATCTCCAGAGACAACGCCAAGAACACGCTGTATCTGCAAATGAACAGCCTGAGAGCCGAGGACACGGCTGTCTATTACTGTGCGAGAGA
>IGHV3-5*01
GAGGTGCAGTTGGTGGAGTCTGGGGGAGGCTTGGTACAGCCTGGGGGCTCCCTGAGACTCTCTTGTACAGGCTCTGGATTCACCTTCAGTAGCTACTACATGTACTGGGTCCGCCAGGCTCCAGGGAAGGGGCTGGAGTGGGTCTCAGCTATTAATACTGGTGGGGGTAGCACATGGTACACAGACTCCGTGAAGGGCCGATTCACCATCTCCAAAGAGAACGCCAAGAACACACTGTATCTTCAAATGGACAGCCTGAGAGCTGAGGACACGGCTGTCTATTACTGTGCGAAAGACA
>IGHV3-50*01_S1879
GAGGTGCAGCTGGTGGAGTCTGGAGGAGGCTTGGTTCAGCCTGGGGGGTCCCTGAGACTCTCCTGTGCAGCCTCTGGATTCACCTTCAGTAGCTATGGCATGCACTGGGTCCGCCAGGCTCCAGGGAAGGGGCTGGAGTGGGTGGCAGTTATATGGTATGATGGAAGTAAGAAATACTACGCAGACTCTGTGAAGGACCGATTCACCATCTCCAGAGACAATTCCAAGAACATGCTATATCTTCAAATGAACAACCTGAAATTGGAGGACACGGCCGTGTATTACTGTGCGAGAGA
>IGHV3-52*02_S5117
GAGGCGCAGCTGATGGAAACTGGCGGAGGCTTGGTACAGCCTGGGGGGTCCCTGAGACTCTCCTGTGCAGACTCTGGATTCACCTTCAGTGACCACTACATGCAGTGGGTCCGCCAGGCTCCAGGGAAGGGGTTGGAGTGGGTAGGATTAATTAGAAACAAAGCTGATGGTGAGACAACAGACTATGCTGCATCTGTGAAAGGCAGATTCACCATCTCCAGAGATGATTCGAAAAGCATCACCTATCTGCAAATGAACAACCTGAAAACCGAGGACACGGCCGTGTATTACTGTGCGAGGAA
>IGHV3-53*01_S3647
GAGGTGCAGCTGGTGGAGTCTGGGGGCGGCCTGGTAAAGCCTGGGGGGTCCCTGAGACTCTCCTGCGCAGCCTCTGGATTCACCTTCAGTGACTACTACATGCACTGGGTCCGCCAGGCTTCAGGGAAGGGGCTGGAGTGGGTCTCACGTATTAGTAATGGTGGTGGTAGCACATGGTACGCAGACTCCGTGAAGGGCAGATTCACCATCTCCAGAGAGAACGCCAAGAACACACTGTATTTTCAAATGGACAGCCTGAGAGCTGAGGACACGGCTGTCTATTACTGTGCGAGAGA
>IGHV3-53*02
GAGGTGCAGCTGGTGGAGTCTGGGGGCGGCTTGGCAAAGCCTGGGGGGTCCCTGAGACTCTCCTGCGCAGCCTCTGGATTCACCTTCAGTGACTACTACATGCACTGGGTCCGCCAGGCTTCAGGGAAGGGGCTGGAGTGGGTCTCACGTATTAGTAATGGTGGTGGTAGCACATGGTACGCAGACTCCGTGAAGGGCAGATTCACCATCTCCAGAGAGAACGCCAAGAACACACTGTATCTTCAAATGGACAGCCTGAGAGCTGAGGACACGGCCGTGTATTACTGTGCGAGAGA
>IGHV3-73*01
GACGTGCAGCTGGTGGAGTCTGGGGGAGGCTTGGTAAAGCCTGGGGGGTCCCTGAGACTCTCTTGTGTAGCCTCTGGGTTCACCTTCAGTAGCTACGAAATGCACTGGGTCCGCCAGGCTCCAGGAAAGGGTCTGGAGTGGGTCTCAGTTATTAGTGAAAGTGGTGGTACCACATACTACGCAGACTCCGTGAAGGGCCGATTCACCATCTCCAGAGACAACGCCAAGAACTCACTGTTTCTGCAAATGAACAGCCTGAGAGCCGAGGACACGGCCGTGTATTACTGTACTAGAGA
>IGHV3-76*01
GAGGTGCAGCTGGTGGAGTCTGGGGGCGGCTTGGCAAAGCCTGGGGGGTCCCTGAGACTCTCCTGTGCAGCCTCTGGATTCACCTTCAGTAGCTACTGGATGAATTGGGTCCGCCAGACTCCAGGGAAGGGGCTGGAGTGGATCTCAGCTATTAATAGTGGTGGGGGTAGCACATACTACGCAGACTCCGTGAAGGGCCGATTCACCATCTCCAGAGACAACTCAAAGAACACGCTCTCCCTGCAAATGAACAGCCTGAGAGCTGAGGACACGGCCGTGTATTACTGTGCTAAAGA
>IGHV3-83*01
GAAGTGCAGTTGGTGGAGTCTGGGGGAGGCTTGGTACAGCCTGGGGGGTCCCTGAGACTCTCCTGTGCAGCCTCTGGATTCACCTTCAGTGACCACTACATGGACTGGGTCCGCCAGGCTCCAGGGAAGGGGCTGGAGTGGGTCTCAAGTATTAGCAGTGGTAGTGGTAGTACCACATTGTACCCAGACTCTGTCAAGGGCCGATTCACCATCTCCAGAGACAATGCCAAGAACACAGTGTATCTGCAAATGAACAGCCTGAGAGCCGAGGACACGGCTGTCTATTACTGTGCGAGACA
>IGHV3-87*01
GAGGTGCAGCTGGCGGAGTCTGGGGGAGGCTTGGTCCAGCCTGGGGGGTCCCTGAGACTCTCCTGTGCAGCCTCCGGATTCACCTTCAGTGGCTACGAAATGCACTGGGTCCGCCAGGCTCCAGGGAAGGGGCTGGAGTCCGTCTCAGTTATTGGTGGTGATAGTAGTTACACACACTACGCAGACTCTGTGAAGGGCCGATTCACCATCTCCAGAGACAACGCCAAGAACTCGCTGTCTCTGCAAATGAACAGCCTGAGAGCCGAGGACACGGCCGTGTATTACTGTGCGAGACA
>IGHV3-88*01
GAGGTGCGGCTGGTGGAGTCTGGGGGAGGCTTGGTCCAGCCTGGCGGGTCCCTGAGACTCTCCTGTGCAGCCTCTGGATTCACCTTCAGTGACTACTACATGAGCTGGGTCCGCCAGGCTCCAGGGAAGGGGCCGGAGTGGGTAGGTTTCATTAGAAACAAAGCTAATGGTGGGACAGCAGAATACGCCGCGTCTGTGAAAGGCAGATTCACCATCTCAAGAGATGATTCCAAAAGCATTGCCAGTCTGCAAATGAACAGCCTGAAAACCGAGGACACGGCCGTGTATTACTGTGCTAGAGA
>IGHV3-9*01
GAGGTGCAGCTGGTGGAGTCTGGGGGAGGCTTGGTGCAGCCTGGGGGGTCCCTGAGACTCTCCTGTGCAGCCTCTGGATTCACCTTCAGTAACTACTACATGCACTGGGTCCGCCAGGCTCAAGGGAAAGGGCTAGAGTGGGTAGGTTTAATAAGAAACAAAGCTAACAGTTACACGACAGAATATGCTGCGGCTGTGAAAGGCAGATTCACCATCTCAAGAGATGATTCAAAGAACACGCTGTATCTGCAAATGAGCAGCCTGAAAACCGAGGACACAGCCCTGTATTACTGTACTAAA
>IGHV3-9*02
GAGGTGCAGCTGGTGGAGTCTGGGGGAGGCTTGGTGCAGCCTGGGGGGTCCCTGAGACTCTCCTGTGCAGCCTCTGGATTCACCTTCAGTAACTACTACATGCACTGGGTCCGCCAGGCTCAAGGGAAAGGGCTAGAGTGGGTAGGTTTAATAAGAAACAAAGCTAACAGTTACACGACAGAATATGCTGCGGCTGTGAAAGGCAGATTCACCATCTCAAGAGATGATTCAAAGAACACGCTGTATCTGCAAATGAGCAGCCTGAAAACCGAGGACACAGCCGTGTATTACTGTACTAAA
>IGHV3-94*01
GAGGTGCAGCTGGTGGAGTCTGGGGGCGGCTTGGCAAAGCCTGGGGGGTCCCTGAGACTCTCCTGTGCAGCCTCTGGATTCAGCTTCAGTGACTACTACATGTACTGGGTCCGCCAGGCTCCAGGGAAGGGGCTGGAGTGGGTCTCAGGTATTAGTTATACTGGTGGTAGCACATACTATGCAGACTCCGTGAAGGGCAGATTCACCATCTCCAGAGAGAACGCCAAGAACACACTGTATCTTCAAATGGACAGCCTGAGAGCTGAGGACACGGCTGTCTATTACTGTGCGAGAGA
>IGHV3-NL_11*01_S3736
GAGGTGCAGCTGGTGGAGACTGGAGGAGGCTTGGTCCAGCCTGGGGGGTCCCTGAAACTCTCCTGTGCAGCCTCTGGATTCACCTTCAGTAGCTATGGCATGAGCTGGGTCCGCCAGGCTCCAGGGAAGGGGCTAGAGTGGGTCTCAGCTATTAATAGTGGTGGGGGTAGCACATACTACGCAGACTCCGTGAAGGGCCGATTCACCATCTCCAGAGACAACTCAAAGAACACGCTCTCCCTGCAAATGAACAGCCTGAGAGCTGAGGACACGGCCGTGTATTACTGTGCGAAAGA
>IGHV3-NL_12*02_S6994
GAGATGCAGCTGGTGGAGTCTGGGGGAGGCTTGGTCCAGCCTGGCGGGTCCCTGAGAGTCTCCTGTGCAGCCTCTGGATTCACCTTCAGTGACCACTACATGGACTGGGTCCGCCAGGCTCCAGGGAAGGGGCCGGAGTGGGTAGGTTTCATTAGAAATAAAGCTAAAGGTGGGACAACAGAATACGCCGCGTCTGTGAAAGGCAGATTCACTATCTCAAGAGATGATTCCAAAAACGTCACCTATCTGCAAATGAACAGCCTGAACACCGAGGACACGGCCGTGTATTACTGCACCACAGA
>IGHV3-NL_13*01_S3277
GAGGTGCAACTGGTGGAGTCTGGGGGAGGCTTGGTCCAGCCTGGGGGGTCCCTGAGACTCTCCTGTGCAGCCCCCGGATTCACCTCGGGTAACTCTGACTTGATCTGGATCCGCCAGGCTCCAGGGAAGGGTCTGGAGTGGGTCTCATACATTAGTAGTGGTGGTAGCATATACTACTCAGACTCTGTCAAGGGCCGATTCACCATCTCCAGAGACAACGCCAAGAACACGCTGTATCTGCAAATGAGCAGCCTGAGAGTGGAGGACACGGCTGTGTATTACTGTGCAAAAGA
>IGHV3-NL_17*01_S0507
GAGGTGCAGCTGGTGGAGTCTGGGGCAGGCTTGGTCCAGCCTGGCGGGTCCCTGAGACTCTCCTGTGCAGCCTCTGGATTCACCTTCAGTAACTCCTGGATGAGCTGGGTCCGCCAGGCTCCAGGCAAGGGGCTAGAGTGGGTTGCCCGTATTAAAAGGAAAGCTGACGGTGAGACAGCAGATTACGCCGCATCTGTGAAAGGCAGATTCACCATCTCAAGAGACGATTCAAAGAACACACTGTACCTGCAAATGAACAGCCTGAAAACCGAGGACACGGCCGTGTATTACTGCACCACAGA
>IGHV3-NL_17*01_S9589
GAGGTGCAGCTGGTGGAGTCTGGGGGAGGCTTGGTCCAGCCTGGGGGGTCCCTGAGGCTCTCCTGTGCAGCCTCTGGATTCACCTTCAGTAACGTCTGGATGAACTGGGTCCGCCAGGCTCCAGGGAAGGGGCTAGAGTGGGTTGCCCGTATTAAAAGCAAAGCTGATGGTGGAACAGCAGATTACGCCGCGTCTGTGAAAGGCAGATTCACCATCTCAAGAGACGATTCAAAGAACACACTGTATCTGCAAATGAACAGCCTGAAAACCGAGGACACGGCCGTGTATTACTGCACCACAGA
>IGHV3-NL_18*01_S3867
GAGGTGCAGCTGGTGGAGTCTGGGGGAGGCCTGGTCCAGCCTGGCGGGTCCCTGAGACTCTCCTGTGCAGCCTCTGGATTCACCTTCAGTAGTTCTGCTATGCACTGGGTCCGCCAGGCTTCTGGGAAAGGACTGGAGTGGGTTGGACGTATTAGAAGCAAATCTAACAATTACGAGACAGGATACGCTGCGTCGGTGAAAGGCAGGTTCACCATCTCCAGAGATGATTCAAAGAACACGGCGTATCTGCAAATGAACAGCCTGAAAACCGAGGACACGGCCGTGTATTACTGTACCACAGA
>IGHV3-NL_8*01_S7474
GAGGTGCAGCTGGTGGAGTCTGGGGGAGGCTTGGTCCAGCCTGGCGGGTCCCTGAGACTCTCCTGTGCAGCCTCTGGATTCACCTTCGGTAGCTATGGCATGCACTGGGCCCGCCAGGCTCCAGGGAAGGGGCTGGAGTGGGTCTCAGCTATTAATACTGGTGGGGGTAGCACATGGTACACAGACTCTGTAAAGGGCAGATTCACCATCTCCAGAGAGAACGCCAAGAACACACTGTATCTTCAAATGGACAGCCTGAGAGCTGAGGACACGGCTGTCTATTACTGTGCGAGAGACA
>IGHV3-NL_9*01_S6098
GAGGTGCAGCTGGTGGAGTCTGGGGGAGGCTTGGTGCAGCCTGGGGGGTCCCTGAGACTCTCCTGTGCAGCCTCTGGATTCACCTTCAGTAGCTACTACATGTACTGGGTCCGCCAGGCTCCAGGGAAGGGGCTGGAGTGGATCTCAGCTATTAATACTGGTGGGGGTAGCACATACTACGCAGACTCCGTGAAAGGCCGATTCACCATCTCCAGAGACAACTCAAAGAACACGCTCTCCCTGCAAATGAACAGCCTGAGAGCTGAGGACACGGCCGTGTATTACTGTGCGAAAGA
>IGHV4-117*01
CAGCTGCAGCTGCAGGAGTCGGGCCCAGGACTGGTGAAGCCTTCGGAGACCCTGTCCCTCACCTGCGCTGTCTCTGGTGGCTCCATCAGCAGTAACTACTGGAGCTGGATCCGCCAGCCCCCAGGGAAGGGACTGGAGTGGATTGGACGTATCTCTGGTAGTGGTGGGAGCACCGACTACAACCCCTCCCTCAAGAGTCGAGTCACCATTTCAACAGACACGTCCAAGAACCAGTTCTCCCTGAAGCTGAGCTCTGTGACCGCCGCGGACACGGCCGTGTATTACTGTGCGAGAGA
>IGHV4-117*01_S0992
CAGCTGCAGCTGCAGGAGTCGGGCCCAGGACTGGTGAAGCCTTCGGAGACCCTGTCCCTCACCTGCGCTGTCTCTGGTGGCTCTATCAGCAGTAGTAACTGGTGGAGCTGGATCCGCCAGCCCCCAGGGAAGGGACTGGAGTGGATTGGACGTATCTCTGGTAGTGGTGGGAGCACCAGCTACAACCCGTCCCTCAAGAGTCGAGTCACCATTTCAACAGACACGTCCAAGAACCAGTTCTCCCTGAAGCTGAGCTCTGTGACCGCCGCGGACACGGCCGTGTATTACTGTGCGAGAGA
>IGHV4-144*02
CAGGTGAAGCTGCAGCAGTGGGGCGAAGGACTGCTGAAGCCTTCGGAGACCCTGTCCCTCACCTGCGCTGTCTATGGTGGCTCCATCAGCGGTTACTACTACTGGAGCTGGATCCGCCAGCCCCCAGGGAAGGGGCTGGAGTGGATTGGGTATATCTATGGTAATAGTGCGAGCACCAACTACAACCCCTCCCTCAAGAATCGAGTCACCATTTCAAAAGACACGTCCAAGAACCAGTTCTCCCTGAAGCTGAGCTCTGTGACCGCCGCGGACACGGCCGTGTATTACTGTGCGAGAGA
>IGHV4-149*02_S6878
CAGCTGCAGCTGCAGGAGTCGGGCCCAGGACTGGTGAAGCCTTCGGAGACCCTGTCCCTCACCTGCGCTGTCTCTGGTGGCTCCATCAGCAGTAGTAACTGGTGGAGCTGGATCCGCCAGCCCCCAGGGAAGGGACTGGAGTGGATTGGACGTATCTCTGGTAGTGGTGGGAGCACCAGCGACAACCCCTCCCTCAAGAGTCGAGTCACCATTTCAAAAGACACGTCCAAGAATCAGTTCTCCCTGAAGCTGAGCTCTGTGACCGCCGCGGACACGGCCGTGTATTACTGTGCGAGAAA
>IGHV4-149*02_S8521
CAGGTGCAGCTGCAGGAGTCGGGCCCAGGACTGGTGAAGCCTTCGGAGACCCTGTCCCTCACCTGCGCTGTCTCTGGTGGCTCCATCAGCAGTAGTAACTGGTGGAGCTGGATCCGCCAGCCCCCAGGGAAGGGACTGGAGTGGATTGGACGTATCTCTGGTAGTGGTGGGAGCACCAGCGACAACCCCTCCCTCAAGAGTCGAGTCACCATTTCAAAAGACACGTCCAAGAATCAGTTCTCCCTGAAGCTGAGCTCTGTGACCGCCGCGGACACGGCCGTGTATTACTGTGCGAGAAA
>IGHV4-174*01
CAGCTGCAGCTGCAGGAGTCGGGCCCAGGACTGGTGAAGCCTTCGGAGACCCTGCCCCTCACCTGCGCTGTCTCTGGTGCCTCCATCAGCAGTAACTACTGGAGCTGGATCCGCCAGGCCCCAGGGAAGGGACTGGAGTGGATTGGACGTATCTATGGTAGTGGTGGGAGCACCGACTACAACCCCTCCCTCAAGAGTCGAGTCACCATTTCAATAGACACGTCCAAGAACCAGTTCTCCCTGAAGCTGAGCTCTGTGACCGCCGCGGACACGGCCGTGTATTACTGTGCGAGAGA
>IGHV4-174*02
CAGGTGCAGCTGCAGGAGTCGGGCCCAGGACTGGTGAAGCCTTCGGAGACCCTGCCCCTCACCTGCGCTGTCTCTGGTGCCTCCATCAGCAGTAACTACTGGAGCTGGATCCGCCAGGCCCCAGGGAAGGGACTGGAGTGGATTGGACGTATCTATGGTAGTGGTGGGAGCACCGACTACAACCCCTCCCTCAAGAGTCGAGTCACCATTTCAATAGACACGTCCAAGAACCAGTTCTCCCTGAAGCTGAGCTCTGTGACCGCCGCGGACACGGCCGTGTATTACTGTGCGAGAGA
>IGHV4-67*01
CAGGTGCAGCTGCAGGAGTCGGGCCCAGCAGTGGTGAAGCCTTCGGAGACCCTGTCCCTCACCTGCGCTGTCTCTGGTGGCTCCATCAGCAGTAGTAACTGGTGGAGCTGGATCCGCCAGTCCCCAGGGAAGGGGCTGGAATGGATTGGGGGTATCTATGGTAGTGGTGGGAGCACCGAATACAACCCCTCCCTCAAGAGTCGAGTCACCATTTCAATAGACACGTCCAAGAACCAGTTCTCCCTGAAGCTGAGCTCTGTGACCGCCGCGGACACCGCCGTGTATTACTGTGCGAGACA
>IGHV4-72*01
CAGGTGCAGCTGCAGGAGTCGGGCCCAGGACTGGTGAAGCCTTCGGAGACCCTGTCCCTCACCTGCGCTGTCTCTGGTTACTCCATCAGCAGTGGTTACTACTGGGGCTGGATCCGTCAGCCCCCAGGGAAGGGACTGGAGTATATTGGGTATATCAGTGGTAGTAGTGGGAGCACCTACTACAACCCCTCCCTCAAGAGTCGAGTCACCATTTCAAAAGACACGTCCAAGAACCAGTTCTCCCTGAAGCTGAGCTCTGTGACCGCCGCGGACACGGCCGTGTATTACTGTGCGAGACA
>IGHV4-79*01
CAGGTGCAGCTGCAGGAGTCGGGCCCAGGACTGGTGAAGCCTTCGGAGACCCTGTCCCTCACCTGCGCTGTCTCTGGTGGCTCCATCAGCGATGATTACTACTGGAGCTGGATCCGCCAGCCCCCAGGGAAGGGACTGGAGTGGATTGGGTACATCTATGGTAGTGGTGGGGGCACCAACTACAATCCCTCCCTCAAGAATCGAGTCACCATTTCAATAGACACGTCCAAGAACCAGTTCTCCCTGAAGCTGAGCTCTGTGACCGCCGCGGACACGGCCGTGTATTACTGTGCGAGAGA
>IGHV4-93*01
CAGGTGCAGCTGCAGGAGTCGGGCCCAGGACTGGTGAAGCCTTCGGAGACCCTGTCCCTCACCTGCGCTGTCTCTGGTGGCTCCATCAGCAGTGGTTACTACTACTGGAGCTGGATCCGCCAGCCCCCAGGGAAGGGACTGGAGTGGATTGGGTACATCACTTATAGTGGGAGCACCAGCTACAACCCGTCCCTCAAGAGTCGAGTCACCATTTCAAGAGACACGTCCAAGAACCAGTTCTCCCTGAAGCTGAGCTCTGTGACCGCCGCGGACACGGCCGTGTATTACTGTGCGAGAGA
>IGHV4-NL_1*01_S0860
CAGCTGCAGCTGCAGGAGTCGGGCCCAGGACTGGTGAAGCCTTCGGAGACCCTGTCCCTCACCTGCGCTGTCTCTGGTGGCTCTATCAGCAGTAGCTACTGGAGCTGGATCCGCCAGGCCCCAGGGAAGGGACTGGAGTGGATTGGGTATATCTATGGTAGTGGTAGTAGCACCAACTACAACCCCTCCCTCAAGAGTCGAGTCACCCTGTCAGTAGACACGTCCAAGAACCAGTTCTCCCTGAAGCTGAGCTCTGTGACCGCCGCGGACACGGCCGTGTATTACTGTGCGAGAGA
>IGHV4-NL_1*01_S4155
CAGCTGCAGCTGCAGGAGTCGGGCCCAGGACTGGTGAAGCCTTCGGAGACCCTGTCTGTCACCTGCGCTGTCTCTGGTGGCTCTATCAGCAGTAGCTACTGGAGCTGGATCCGCCAGGCCCCAGGGAAGGGACTGGAGTGGATTGGGTATATCTATGGTAGTGGTAGTAGCACCAACTACAACCCCTCCCTCAAGAGTCGAGTCACCCTGTCAGTAGACACGTCCAAGAACCAGCTCTCCCTGAAGCTGAGCTCTGTGACCGCCGCGGACACGGCCGTGTATTACTGTGCGAGGGA
>IGHV4-NL_1*01_S7297
CAGGTGCAGCTGCAGGAGTCGGGCCCAGGACTGGTGAAGCCTTTGGAGACCCTGTCCCTCACCTGCGCTGTCTCTGGTGGCTCTATCAGCAGTAACTACTGGAGCTGGATCCGCCAGCCCCCAGGGAAGGGACTGGAGTGGATTGGGTATATCTATGGTAGTGGTAGTAGCACCAACTACAACCCCTCCCTCAAGAGTCGAGTCACCCTGTCAGTAGACACGTCCAAGAACCAGTTCTCCCTGAAGCTGAGCTCTGTGACCGCCGCGGACACGGCCGTGTATTACTGTGCGAGAGA
>IGHV4-NL_1*01_S7490
CAGGTGCAGCTGCAGGAGTCGGGCCCAGGACTGGTGAAGCCTTTGGAGACCCTGTCCCTCACCTGCGCTGTCTCTGGTGGCTCTATCAGCAGTAACTACTGGAGCTGGATCCGCCAGGCCCCAGGGAAGGGACTGGAGTGGATTGGGTATATCTATGGTAGTGGTAGCACCTACTACAACCCCTCCCTCAAGAGTCGAGTCACCCTGTCAGTAGACACGTCCAAGAACCAGTTCTCCCTGAAGCTGAGCTCTGTGACCGCCGCGGACACGGCCGTGTATTACTGTGCGAGA
>IGHV4-NL_1*01_S9508
CAGCTGCAGCTGCAGGAGTCGGGCCCAGGACTGGTGAAGCCTTCGGAGACCCTGTCTGTCACCTGCGCTGTCTCTGGTGGCTCTATCAGCAGTAGCTACTGGAGCTGGATCCGCCAGGCCCCAGGGAAGGGACTGGAGTGGATTGGGTATATCTATGGTAGTGGTAGTAGCACCAACTACAACCCCTCCCTCAAGAGTCGAGTCACCCTGTCAGTAGACACGTCCAAGAACCAGCTCTCCCTGAAGCTGAGCTCTGTGACCGCCGCGGACACGGCCGTGTATTACTGTGCGAGAGA
>IGHV4-NL_16*01_S2324
CAGGTGCAGCTGCAGGAGTCGGGCCCAGGAGTGGTGAAGCCTTCAGAGACCCTGTCCCTCACCTGCGCTGTCTCTGGTGGCTCCATCAGCGATAGTTACTGGTGGAGCTGGATCCGCCAGCCCCCAGGGAAGGGACTGGAGTGGATTGGGTACATCTATGGTAGTAGTACGAGCACCAACTACAACCCCTCCCTCAAGAGTCGAGTCACCATTTCAAAAGACACGTCCAAGAACCAGTTCTCCTTGAAGCTGAGCTCTGTGACCGCCGCGGACACGGCCGTGTATTACTGTGCGAGAGA
>IGHV4-NL_17*01_S4099
CAGGTGCAGCTGCAGGAGTCGGGCCCAGGAGTGGTGAAGCCTTCGGAGACCCTGTCCCTCACCTGCGCTGTCTCTGGTGGCTCCATCAGCAGTGGTTACTACTACTGGAGCTGGATCCGCCAGCCCCCAGGGAAGGGGCTGGAGTGGATTGGGGGTATCTATAGTAATAGTGAGAGTACCAACTACAACCCCTCCCTCAAGAGTCGAGTCACCATTTCAAAAGACACGTCCAAGAACCAGTTCTCCCTGAAGCTGAGCTCTGTGACCGCCGCGGACACGGCCGTGTATTACTGTGCGAGAGA
>IGHV4-NL_21*01_S0138
CAGGTGCAGCTGCAGGAGTCGGGCCCAGGACTGGTGAAGCCTTCGGAGACCCTGTCCCTCACCTGCGCTGTCTCTGGTTACTCCATCAGCAGTGGTTATGGCTGGAGCTGGATCCGCCAGCCCCCAGGGAAGGGGCTGGAGTGGATTGGGTATATCGGTGGTAGTAGTGGTAGCACCAACTACAACCCCTCCCTCAAGAGTCGAGTCACCATTTCAAAAGACACGTCCAAGAACCAGTTCTCCCTGAAGCTGAGCTCTGTGACCGCCGCGGACACGGCCGTGTATTACTGTGCGAGAGA
>IGHV4-NL_23*01_S1296
CAGGTACAGCTGAAGGAGTCAGGCCCAGGACTGGTGAAGCCTTCGGAGACCCTGTCCCTCACCTGCGCTGTCTCTGGTGGCTCCATCAGCAGTGGTTATGGCTGGGGCTGGATCCGCCAGCCCCCAGGGAAGGGGCTGGAGTGGATTGTGACTATCTATAGTAGTACGGGGAACACCTACTACGACCCCTCCCTCAAGAGTCGAGTCACCATTTCAAAAGACACATCCAAGAACCAGTTCTCCCTGAAGCTGAGCTCTGTGACCGCCGCGGACACGGCCGTGTATTACTGTGCGAGAGA
>IGHV4-NL_23*01_S7678
CAGGTGCAGCTGAAGGAGTCAGGCCCAGGACTGGTGAAGCCTTCGGAGACCCTGTCCCTCACCTGCGCTGTCTCTGGTGGCTCCATCAGCAGTGGTTATGGCTGGGGCTGGATCCGCCAGCCCCCAGGGAAGGGGCTGGAGTGGATTGTGACTATCTATAGTAGTACGGGGAACACCTACTACGACCCCTCCCTCAAGAGTCGAGTCACCATTTCAAAAGACACATCCAAGAACCAGTTCTCCCTGAAGCTGAGCTCTGTGACCGCCGCGGACACGGCCGTGTATTACTGTGCGAGAGA
>IGHV4-NL_31*01_S1555
CAGGTGCAGCTGCAGGAGTCGGGCCCAGGACTGGTGAAGCCTTCAGAGACCCTGTCCCTCACCTGCGCTGTCTCTGGTGGCTCCTTCAGCAGTTACTGGTGGGGCTGGATCCGCCAGCCCCCAGGGAAGGGGCTGGAGTGGATTGGGAGTATCTATGGTAGTAGTGGGAGCACCGAATACAACCCCTCCCTCAAAAGTCGAGCCACCATTTCAAGAGACACGTCCAAGAACCAGTTCTCCCTGAAGCTGAGCTCTGTGACCGCCGCGGACACGGCCGTGTATTACTGTGCGAGAG
>IGHV4-NL_33*01_S4377
CAGGTGCAGCTGCAGGAGTCGGGCCCAGGACTGGTGAAGCCTTCAGAGACCCTGTCCCTCACCTGCGCTGTCTCTGGTGGCTCTATCAGCAGTAGTAACTGGTGGAGCTGGATCCGCCAGCCCCCAGGGAAAGGGCTGGAGTGGATTGGGAATATCGGTGGTAGTAGTGGTAGCACCTACTACAACCCCTCCCTCAAGAGTCGAGTCACCATTTCAAAAGACACGTCCAAGAACCAGTTCTCCCTGAAGCTGAGCTCTGTGACCGCCGCGGACACGGCCGTGTATTACTGTGCGAGACA
>IGHV4-NL_36*01_S7045
CAGGTGCAGCTGCAGGAGTCGGGCCCAGGACTGGTGAAGCCTTCGGAGACCCTGTCCCTCACCTGCGCTGTCTCTGGTGGCTCCTTCAGCGGTTACTACTGGAACTGGATCCGCCAACCCCCAGGGAAGGGACTGGAGTGGATTGGGTATATCGGTGGTAGTAGTGGGAGCACCGACTACAACCCCTCCCTCAAGAGTCGAGTCACCATTTCAACGGACACGTCCAAGAACCAGTTCTCCCTGAAGCTGAGCTCTGTGACCGCCGCGGACACGGCCGTGTATTACTGTGCGAGA
>IGHV4-NL_36*01_S8200
CAGGTGCAGCTGCAGGAGTCGGGCCCAGGACTGGTGAAGCCTTCGGAGACCCTGTCCCTCACCTGCGCTGTCTCTGGTGGCTCCATCAGCGGTTACTACTGGAACTGGATCCGCCAACCCCCAGGGAAGGGGCTGGAGTGGATTGGGTATATCGGTGGTAGTAGTGGGAGCACCTACTACAACCCCTCCCTCAAGAGTCGAGTCACCATTTCAACGGACACGTCCAAGAACCAGTTCTCCCTGAAGCTGAGCTCTGTGACCGCCGCGGACACGGCCGTGTATTACTGTGCGAGAAA
>IGHV4-NL_38*01_S8437
CAGGTGCAGCTGCAGGAGTCGGGCCCAGGACTGGTGAAGCCTTCGGAGACCCTGTCCCTCACCTGCGCTGTCTCTGGTGGCTCCATCAGCGATTACTACTACTGGAACTGGATCCGCCAACCCCCAGGGAAGGGGCTGGAGTGGATTGGGAATATCTATGGTAATAGTGCGAGCACCTACTACAACCCCTCCCTCAAGAGTCGAGTCACCATTTCAAAAGACACGTCCAAGAACCAGTTCTTCCTGAAGCTGAGCTCTGTGACCGCCGCGGACACCGCCGTGTATTACTGTGCGAGAGA
>IGHV5-15*01_S0203
GAGGTGCAGCTGGTGCAGTCTGGAGCAGAGGTGAAAAGGCCCGGGGAGTCTCTGAAGATCTCCTGTAAGACTTCTGGATACAGCTTTACCAGCTACTGGATCAGCTGGGTGCGCCAGATGCCCGGAAAAGGCCTGGAGTGGATGGGGGCGATTGATCCTAGTGATTCTGATACCAGATACAGCCCGTCCTTCCAAGGCCAGGTCACCATCTCAGCCGACAAGTCCATCAGCACCGCCTACCTGCAGTGGAGCAGCCTGAAGGCCTCGGACACCGCCACGTATTACTGTGCGAAAGA
>IGHV5-15*01_S9061
GAGGTGCAGCTGGTGCAGTCTGGAGCAGAGGTGAAAAGGCCCGGGGAGTCTCTGAAGATCTCCTGTAAGACTTCTGGATACAGCTTTACCAGCTACTGGATCAGCTGGGTGCGCCAGATGCCCGGGAAAGGCCTGGAGTGGATGGGGGCGATTGATCCTAGTGATTCTGATACCAGATACAACCCGTCCTTCCAAGGCCAGGTCACCATCTCAGCCGACAAGTCCATCAGCACCGCCTACCTGCAGTGGAGCAGGCTGAAGGCCTCGGACACCGCCACGTATTACTGTGCGAAAGA
>IGHV5-157*01
GAGGTGCAGCTGGTGCAGTCTGGAGCAGAGGTGAAAAGGCCCGGGGAGTCTCTGAGGATCTCCTGTAAGACTTCTGGATACAGCTTTACCAGCAGCTGGATCAGCTGGGTGCGCCAGATGCCCGGGAAAGGCCTGGAGTGGATGGGGAGCATCTATCCTGGTGATTCTGATACCAGATACAACCCGTCCTTCCAAGGCCACGTCACTATCTCAGCCGACAAGTCCATCAGCACCACCTACCTGCAGTGGAGCAGCCTGAAGGCCTCGGACACCGCCACGTATTACTGTGCGAAAGT
>IGHV5-157*01_S3631
GAGGTGCAGCTGGTGCAGTCTGGAGCAGAGGTGAAAAGGCCCGGGGAGTCTCTGAAGATCTCCTGTAAGACTTCTGGATACAGCTTTACCAGCAGCTGGATCAGCTGGGTGCGCCAGATGCCCGGGAAAGGCCTGGAGTGGATGGGGAGCATCTATCCTGGTGATTCTGATACCAAATACAACCCGTCCTTCCAAGGCCACGTCACTATCTCAGCCGACAAGTCCATCAGCACCACCTACCTGCAGTGGAGCAGCCTGAAGGCCTCGGACACCGCCACGTATTACTGTGCGAAAGT
>IGHV6-1*02
CAGGTGCAGCTGCAGGAGTCAGGTCCAGGACTGGTGAAGCCCTCACAGACCCTGTCACTCACCTGTGCCATCTCCGGGGACAGTGTCTCTAGCAACAGTGCTACTTGGAACTGGATCAGGCAGTCGCCATCGAGAGGCCTTGAGTGGCTGGGAAGGACATACTACAGGTCCAAGTGGTATAATGATTATGCACAATCTGTGCAAAATCGAATAAGCATCAACCCAGACACATCCAAGAACCAGTTCTCCCTGCAGCTGAACTCTGTGACCCCCGAGGACATGGCCGTGTATTACTGTGCAAGAGA
>IGHV7-135*01
CAGGTGCAGCTGGTGCAGTCTGGGCCTGAGGTGAAGCAGCCTGGGGCCTCAGTGAAGGTCTCCTGCAAGGCTTCTGGTTACAGCTTCACCACCTATGGTATGAATTGGGTGCGACAGGCCCCTGGACAGGGCCTTGAGTGGATGGGATGGATGAACACCTACACTGGGAACCCAACGTATGCCCAGGGCTTCACAGAACGGTTTGTCTTCTCCATGGACACCTCTGTCAGCACAGTGTACCTGCAGATCAGCAGCCTAAAGGGTGAGGACACGGCCGTGTATTACTGTGCGAGATA
>IGHV7-86*01
CAGGTGCAGCTGGTGCAGTCTGGGGCTGAGGTGAAGCAGCCGGGGGCCTCAGTGAAGGTCTCCTGCAAGGCTTCTGGATACACCTTCACTAGCTATGGTATGAATTGGGTGCGACAGGCCCATGGACAACGGCTTGAGTGGATGGGATGGATCAACACCGACACTGGGAACCCAACATATGCCCAGGGCTTCAAAGAACGATTTACCTTCTCCATGGACACCTCTATCAGCACGGCATATCTGCAGATCAGCAGCCTAAAGGCTGAGGACACGGCCGTGTATTACTGTGCAAGACA
