# Supplementary material for: High throughput analysis of B cell dynamics and neutralizing antibody development during immunization with a novel clade C HIV-1 envelope
Source: PLoS Pathog. 2023 Oct 25;19(10):e1011717. doi: 10.1371/journal.ppat.1011717 (PMC10627474; doi:10.1371/journal.ppat.1011717)
Supplement: S13 File — The sequences of germline alleles were inferred using the individual database by means of the IgDiscover algorithm [16] and a database from [3]. (TXT) [file ppat.1011717.s015.txt]

>IGHV1-105*01
CAGGTGCAGCTGGTGCAGTCTGGGGCTGAGGTGAAGAAGCCTGGGTCCTCAGTGAAGGTATCCTGCAAGGCTTCCGGATACACCTTCACTGACTACTACATGCACTGGGTGCGACAGGCCCCTCGACAAGGGCTTGAGTGGATGGGATGGATCAACCCTTACAATGGCAACACAAAGTATGCACAGAAGTTCCAGGGCAGAGTCACCATGACCAGAGACACATCGACGAGCACAGCCTACATGGAGCTGAGCAGCCTGAGATCTGAGGACACGGCCGTGTATTACTGTGCGAGAGA
>IGHV1-124*01
CAGGTGCAGCTGGTGCAGTCTGGGGCTGAGATTAAGCAGCCTGGGGCCTCAGTGAAGCTCTCCTGCAAGGCTTCTGGATATACCTTCACTAGCTACTACATGCACTGGGTGAGACAGGCCCCTGGACAAGGCCTTGAGTGGATAGGACTGATCTCCCCTTACAATGGTAACAAAGGCTACGCACAGAACTTCCAGGGCAGAGTCACCATAACTACGGACACGTCCACGAGCACAGGCTACATGGAGCTGAGCAGCCTGAGATCTGAGGACACAGCCGTGTATTACTGTACGAGAGA
>IGHV1-138*01_S2054
CAGGTCCAGCTGGTGCAGTCCGGGGCTGAGGTGAAGAAGCCTGGGGCCTCAGTGAAGGTTTCCTGCAAGGCTTCTGGATTCACCTTCGGCAGCTATGCTATCAGCTGGGTGCGACAGGCCCCTGGACAAGGGCTTGAGTGGATGGGAGTGATCATCCCTCTTGTTGGTATAACAAACTACGCAGAGAAGTTCCAGGGCAGAGTCACGATTACCGCGGACACGTCCACAAGCACAGCCTACATGGAGCTGAGCAGCCTGAGATCTGAGGACACGGCCGTGTATTACTGTGCGAGAGG
>IGHV1-138*01_S2593
CAGGTCCAGCTGGTGCAGTCCGGGGCTGAGGTGAAGAAGCCTGGGGCCTCAGTGAAGCTCTCCTGCAAGGCTTCTGGATACACCTTCAGCATCTATGCCATCAGTTGGGTGCGACAGGCCCCTGGACAAGGGCTTGAGTGGATGGGAGGGATCATCCCTCTTGTTGGTATAACAAACTACGCACAGAAGTTCCAGGGCAGAGTCACGATTACCGCGGACACGTCCACAAGCACAGCCTACATGGAGCTGAGCAGCCTGAGATCTGAGGACACGGCCGTGTATTACTGTGCGAGAGG
>IGHV1-170*01
GAGGTCCAGCTGGTGCAGTCTGGGGCTGAAGTGAAGAAGCCTGGGGCCTCAGTGAAGGTCTCCTGCAAGGTTTCCGGATACACCTTCACCGAATTATCCATGCACTGGGTGCGACAGGCCCCTGGAAAAGGGCTTGAGTGGATGGGAGGTGTTGATCCTGTATATGGTGAAATAATACACGCAGAGAAGTTCCAGGGCAGAGTCACCATGACCGAGGACACGTCTACAGACACAGCCTACATGGAGCTGAGCAGCCTGAGATCTGAGGACACGGCCGTGTATTACTGTGCGAGAGA
>IGHV1-170*01_S3055
GAGGTCCAGCTGGTGCAGTCTGGGGCTGAGGTGAAGAAGCCTGGGGCCTCAGTGAAGGTCTCCTGCAAGGTTTCCGGATACACCTTCACCGAATTATCCATGCACTGGGTGCGACAGGCCCCTGGAAAAGGGCTTGAGTGGATGGGAGGTGTTGATCCTGTATATGGTGAAATAATACACGCAGAGAAGTTCCAGGGCAGAGTCACCATGACCGAGGACACGTCTACAGACACAGCCTACATGGAGCTGAGCAGCCTGAGATCTGAGGACACGGCCGTGTATTACTGTGCGAGAGA
>IGHV1-193*01_S3252
CAGGAGCAGCTGGTGCAGTCTGGGGCTGAGGTGAAGAAGCCTGGGGCCTCAGTGAAGGTCTCCTGCAAAGCTTCTGGATACATTTTCACCAGTTATGTTATCAGCTGGCTGCAACAGGCCCCTGGACAAGGGTTTGAGTGGATGGGAGGAATCCACCCTGGTTATGGTAGCACAAGCTACGCACAGAAGTTCCAGGGCAGAGTCACGATTACCGCGGACATGTCCACGAGCACAGTCTACATGGAGCTGAGCAGTCTGAGATCTGAGGACATGGCCGTGTATTACTGTGCAGCAG
>IGHV1-84*01
GAGGTCCAGCTGGTGCAGTCTGGGGCTGAGGTGAAGAAGCCTGGGGCCTCCGTGAAAATCTCCTGCAAGGCTTCTGGATACACCTTCACCGACTACTACCTGCACTGGGTGCGACAGGCTCCTGGAAAAGGGCTTGAGTGGATGGGACGTGTTGATCCTGAAGATGGTGAAGCAATACACGCACAGAAGTTCCAGGACAGAGTCACCATCACCGCGGACACGTCTACAGACACAGCCTACATGGAGCTGAGCAGCCTGAGATCTGAGGACACGGCCGTGTATTACTGTGCAACAGA
>IGHV1-84*01_S9171
GAGGTCCAGCTGGTACAGTCTGGGGCTGAGGTGAAGAAGCCTGGGGCCTCCGTGAAAATCTCCTGCAAGGCTTCTGGATACACCTTCACCGACTACTACCTGCACTGGGTGCGACAGGCTCCTGGAAAAGGGCTTGAGTGGATGGGACGTGTTGATCCTGAAGATGGTGAAGCAGACTACGCACAGAAGTTCCAGGACAGAGTCACCATCACCAGGGACACGTCTACAGACACAGCCTACATGGAGCTGAGCAGCCTGAGATCTGAGGACACGGCCGTGTATTACTGTGCAACAGA
>IGHV2-118*01
CAGGTGACCTTGAAGGAGTCTGGTCCTGCGCTGGTGAAACCCACACAGACCCTCACGCTGACCTGCACCTTCTCTGGGTTCTCACTCAGCACTAGTGGTATGGGTGTGGGCTGGATCCGTCAGCCCTCACGGAAGACCCTGGAGTGGCTTGCACACATTTATTGGGATGATGATAAGCGCTACAGCACATCTCTGAAGAGCAGGCTCACCATCTCCAAGGACACCTCCAAAAACCAGGTGGTTCTAACAATGACCAACATGGACCCTATGGACACAGCCACATATTACTGTGCACGGAGAC
>IGHV2-173*01
CAGGTGACCTTGAAGGAGTCTGGTCCTGCGCTGGTGAAACCCACACAGACCCTCACGCTGACCTGCACCTTCTCTGGGTTCTCACTCAGCACTAGTGGTATGGGTGTGGGCTGGATCCGTCAGCCCCCAGGGAAGGCCCTGGAATGGCTTGCAAGCATTTATTGGGATGATGATAAATACTACAGCACATCTCTGAAGAGCAGGCTCACCATCTCCAAGGACACCTCCAAAAACCAGGTGGTTCTAACAATGACCAACATGGACCCTGTGGACACAGCCACATATTACTGTGCACGGGTAC
>IGHV2-69*01
CAGGTCACCTTGAAGGAGTCTGGTCCTGCGCTCGTGAAACCCACACAGACCCTCACGCTGACCTGCACCTTCTCTGGGTTCTCAATCAGCACTACTGGAACAGGTGTGGGCTGGATCCGTCAGCCCCCAGGGAAGGCCCTGGAATGGCTTGCAAGCATTTATTGGAATGATAGTAAATACTACAGCACATCGCTGAAGAGCAGGCTCACCATCTCCAAGGACACCTCCAAAAACCAGGTGGTTCTAACAATGACCAACATGGACCCTGTGGACACAGCCACATATTACTGTGCACGGGTAC
>IGHV2-69*02
CAGGTCACCTTGAAGGAGTCTGGTCCTGCGCTCGTGAAACCCACACAGACCCTCACGCTGACCTGCACCTTCTCTGGGTTCTCAATCAGCACTACTGGAACAGGTGTGGGCTGGATCCGTCAGCCCCCAGGGAAGGCCCTGGAATGGCTTGCAAGCATTTATTGGAATGATAGTAAATACTACAGCACATCGCTGAAGAGCAGGCTCACCATCTCCAAGGACACCTCCAAAAACCAGGTGGTTCTGACAATGACCAACATGGACCCTGTGGACACAGCCACATATTACTGTGCACGGGTAC
>IGHV2-7*02_S1732
CAGGTGACCTTGAAGGAGTCTGGTCCTGCGCTAGTGAAACCCACACAGACCCTCACGCTGACCTGCACCTTCTCTGGGTTCTCACTCAGCACTTCTGGAATGCGTGTGAGCTGGATCCGTCAGCCCCCAGGAAAGGCCCTGGAGTGGCTTGCACGCATTGATTGGGATGATGATAAATACTACAGCACATCTCTGAAGAGCAGGCTCACCATCTCCAAGGACACCTCCAAGAACCAGGTTGTCCTTACAATGACCAACATGGACCCTGTGGACACAGCCACATATTACTGTGCACGGAGAC
>IGHV2-7*02_S4285
CAGGTGACCTTGAAGGAGTCTGGTCCTGCGCTAGTGAAACCCACACAGACCCTCACGCTGACCTGCACCTTCTCTGGGTTCTCACTCAGCACTTCTGGAATGCGTGTGAGCTGGATCCGTCAGCCCCCAGGAAAGGCCCTGGAGTGGCTTGCACGCATTGATTGGGATGATGATAAATACTACAGCACATCTCTGAAGAGCAGGCTCACCATCTCCAAGGACACCTCCAAGAACCAGGTTGTCCTTACAATGACCAACATGGACCCTGTGGACACAGCCACATATTACTGTGCACGGGGAC
>IGHV2-NL_1*01_S5779
CAGGTCACCTTGAAGGAGTCTGGTCCTGCGCTGGTGAAACCCACACAGACCCTCACGCTGACCTGCACCTTCTCTGGGTTCTCACTCACCACTAGTGGTATGGGTGTGGGCTGGATCCGTCAGCCCCCAGGGAAGGCCCTGGAGTGGCTGGCACTCATTTATTGGGATGATGATAAGCGCTACAGCACATCTCTGAAGAGCAGGCTCACCATCTCCAAGGACACCTCCAAGAACCAGGTTGTCCTTACAATGACCAACATGGACCCTGTGGACACAGCCACATATTACTGTGCACGGGGAC
>IGHV2-NL_1*01_S9725
CAGGTCACCTTGAAGGAGTCTGGTCCTGCGCTCGTGAAACCCACACAGACCCTCACGCTGACCTGCACCTTCTCTGGGTTCTCACTCACCACTAGTGGAATGGGTGTGGGCTGGATCCGTCAGCCCCCAGGGAAGGCCCTGGAGTGGCTGGCACTCATTTATTGGGATGATGATAAGCGCTACAGCACATCTCTGAAGAGCAGGCTCACCATCTCCAAGGACACCTCCAAAAACCAGGTGGTTCTAACAATGACCAACATGGACCCTATGGACACAGCCACATATTACTGTGCACGGGGAC
>IGHV3-100*01
CAGTGTGTGGAGCAGCTGGTGGAGTCTGGGGGAGCCTTGGTACAGCCTGGGGCGTCCCTGAGACTCTCCTGTGCAGCCTCTGAATTCACCTTCAGTAGCTATGACATGCACTGGGTTCGCCAGGCTCCAGGGAAGGGTCTGGAGTGGGTATCAGCTATTAGCATTGGCGGTGGCACATACTACCCAGACTCTGTGAAGGGTCGATTCACCATCTCCAGAGACAATGCCAAGAACTCCTTGTATCTTCAAATGAACAGCCTGAGAGCTGAGGACACTGCTGTGTATTATTGTGCAAGAGA
>IGHV3-100*01_S4375
CAGTGTGTGGAGCAGCTGGTGGAGTCTGGGGGAGGCTTGGTACAGCCTGGGGCGTCCCTGAGACTCTCCTGTGCAGCCTCTGAATTCACCTTCAGTAGCTATGACATGCACTGGGTTCGCCAGGCTCCAGGGAAGGGTCTGGAGTGGGTATCAGCTATTAGCATTGGCGGTGGCACATACTACCCAGACTCTGTGAAGGGTCGATTCACCATCTCCAGAGACAATGCCAAGAACTCCTTGTATCTTCAAATGAACAGCCTGAGAGCTGAGGACACTGCTGTGTATTATTGTGCAAGAGA
>IGHV3-103*01
GAGGTGCAGCTAGTGGAGTCTGGGGGAGGCTTGGTCCAGCCTGGGGGGTCCCTGAGACTCTCCTGTGCAGCCTCTGGATTCACCTTCAGTAGTTACGACATGAGCTGGGTCCGCCAGGCTCTGGGAAAGGGACTGGAGTGGGTCTCATCCATTAGTAACACTGGTAAAACCATATACTACGCTGACTCCGTGAAGGGCCGATTCACCATCTCCAGAGACAACGCCAAGAACTCGCTGTCTCTGCAAATGAACAGCCTGAAAACCGAGGACACGGCCGTGTATTACTGTACTAGGGA
>IGHV3-119*01
GAGGTGCAGCTGGCGGAGTCTGGGGGAGGCTTGGTCCAGCCTGGAGGGTCCCTGAGACTCTCCTGTGCAGCCTCTGGATTCACCGTTAGCAGCTACTGGATGAGCTGGGTCCGCCAGGCTCCGGGAAAGGGGCTGGAGTGGCTTTCAGACATTTATGGTAGTACCATGTACTACGGAGACTCTGTGAAGGGCCGATTCACCGTCTCCAGAGACAATGCCAAGAACTCGCTGTATCTGCAAATGAACAGCCTGAGAGCCGAGGACACGGCCGTGTATTACTGTACTAGAGA
>IGHV3-122*01
GAGGTGCAGCTGGTGGAGTCTGGGGGCGGCTTGGCAAAGCCTGGGGGGTCCCTGAGACTCTCCTGCGCAGCCTCCGGATTCACCTTCAGTGACTACTACATGGACTGGGTCCGCCAGGCTCCAGGGAAGGGGCTGGAGTGGGTCTCACGTATTAGTAATGGTGGTGGTAGCACATGGTACGCAGACTCCGTGAAGGGCAGATTCACCATCTCCAGAGAGAACGCCAAGAACACACTGTATCTTCAAATGAACAGCCTGAGAGCTGAGGACACGGCTGTCTATTACTGTGCGAAAGA
>IGHV3-122*01_S8388
GAGGTGCAGCTGGTGGAGTCTGGGGGCGGCTTGGCAAAGCCTGGGGGGTCCCTGAGACTCTCCTGCGCAGCCTCCGGATTCACCTTCAGTGACTACTACATGGACTGGGTCCGCCAGGCTCCAGGGAAGGGGCTGGAGTGGGTCTCACGTATTAGTAATGGTGGTGGTAGCACATGGTACGCAGACTCCGTGAAGGGCAGATTCACCATCTCCAGAGAGAACGCCAAGAACACACTGTATCTTCAAATGAACAGCCTGAGAGCTGAGGACACGGCTGTCTATTACTGTGCGAGAGA
>IGHV3-127*01
GAGGTGCAGCTGGTGGAGTCTGGGGGAGGCTTGGTCCAGCCTGGGGGGTCCCTGAGACTCTCCTGTGCAGCCTCTGGATTCACCTTTGGTGATTATGGCATGCACTGGGTCCGCCAGGCTCCGGGAAAGGGACTGGAGTGGGTCTCATTCATTAGTTACACTGGTAAAACCATATACTACGCTGACTCCGTGAAGGGCCGATTCACCGTCTCCAGAGACAACGCCAAGAACTCGCTGTCTCTGCAAATGAGCAGCCTGAGAGCCGAGGACACGGCCGTGTATTACTGTACTAGAGA
>IGHV3-127*01_S6769
GAGGTGCAGCTGGTGGAGTCTGGGGGAGGCTTGGTCCAGCCTGGGGGGTCCCTGAGACTCTCCTGTGCAGCCTCTGGATTCACCTTTGGTGATTATGGCATGCACTGGGTCCGCCAGGCTCCGGGAAAGGGACTGGAGTGGGTCTCATCCATTAGTAACACTGGTAAAACCGTATACTACGCTGACTCCGTGAAGGGCCGATTCACCGTCTCCAGAGACAACGCCAAGAACTCGCTGTCTCTGCAAATGAGCAGCCTGAGAGCCGAGGACACGGCCGTGTATTACTGTACTAGAGA
>IGHV3-128*01
GAGGTGCAGCTGGTGGAGTCTGGGGGAGGCTTGGTCCAGCCTGGGGGGTCCCTGAGACTCTCCTGTGCAGCCTCCGGATTCACCTTCAGTGACTACTACATGTACTGGGTCCGCCAGGCTCCAGGAAAGGGGCTGGAGTGGGTGGGTTTCATTAGAAGCAAAGCTTACGGTGGGACAGCAGAATACGCCGCGTCTGTGAAAGGCAGATTCACCATCTCCAGAGATGATTCCAAAAGCATCGCCTATCTGCAAATGAGCAGCCTGAAAACCGAGGACACGGCCGTGTATTACTGTACTAGGGA
>IGHV3-128*01_S1128
GAGGTGCAGCTGGTGGAGTCTGGGGGAGGCTTGGTCCAGCCTGGGGGGTCCCTGAGACTCTCCTGTGCAGCCTCTGGATTCACCTTCAGTGACTACTACATGTACTGGGTCCGCCAGGCTCCAGGAAAGGGGCTGGAGTGGGTGGGTTTCATTAGAAGCAAAGCTTACGGTGGGACAGCAGAATACGCCGCGTCTGTGAAAGGCAGATTCACCATCTCCAGAGATGATTCCAAAAGCATCGCCTATCTGCAAATGAGCAGCCTGAAAACCGAGGACACGGCCGTGTATTACTGCACCACAGA
>IGHV3-141*02_S8343
GAAGTGCAGCTGGTGGAGTCTGGGGGAGGCGTGGTACAGCCTGGGGGGTCCCTGAGACTCTCGTGTGCAGCCTCTGGATTCACCTTTGATGATTATGCCATGGGCTGGGTCCGCCAAGCTCCAGGGAAGGGTCTGGAGTGGGTCTCTGCTATTAGTTGGAATGGTGATAGCACATACTATGCAGACTCCGTGAAGGGCCGATTCACCATCTCCAGAGAGAACGCCAAGAACTCCCTGTATCTGCAAATAAACAGGCTGAGAGCTGAGGACACCGCCTTGTATTACTGTGCGAGAGA
>IGHV3-143*01
GAGGTGCAACTGGTGGAGTCTGGGGGAGGCTTGGTACAGCCTGGCGGGTCCCTGAGACTGTCCTGTGCAGCCTCTGGATTCACCTTCAGTAGCTATGCTATGCAGTGGGTTCACCAGGCTCCAGGGAAGGGTCTGGAGTGGGTATCAGCTATTGGTCCTGGTGGTGACACATACTATGCAGACGCCGTGAAGGGCAGATTCACCATCTCCAGAGACAACGCCAAGAACTCCTTGTATCTTCAAATGAACAGCCTGAGAGCCGAGGACACGGCTGTGTATTACTGTGCGAGAGA
>IGHV3-172*01
GAGGTGCAGCTGGTGGAGTCCGGGGGAGGCTTGGTCCAGCCTGGCGGGTCCCTGAGACTCTCCTGTGCAGCCTCTGGATTCACCTTCAGTGATTATGCTATGGACTGGGTCCGCCAGGCTCCAGGAAAGGGGCTGGAGTGGGTGGGTTTCATTAGAAGCAAAGCTTATGGTGGGACAGCAGAATACGCCGCGTCTGTGAAAGGCAGATTCACCATCTCCAGAGATGATTCAAAGAACACGGCGTATCTGCAAATGAGCAGCCTGAAAACCGAGGACACGGCCGTGTATTACTGTACTAGAGA
>IGHV3-172*01_S8488
GAGGTGCAGCTGGTGGAGTCCGGGGGAGGCTTGGTCCAGCCTGGCGGGTCCCTGAGACTCTCCTGTGCAGCCTCTGGATTCACCTTCAGTGATTATGCTATGGACTGGGTCCGCCAGGCTCCAGGAAAGGGGCTGGAGTGGGTAGGTTTCATTAGAAGCAAAGCTTATGGTGGGACAGCAGAATACGCCGCGTCTGTGAAAGGCAGATTCACCATCTCCAGAGATGATTCAAAGAACACGGCGTATCTGCAAATGAGCAGCCTGAAAACCGAGGACACGGCCGTGTATTACTGTACTAGAGA
>IGHV3-172*01_S8824
GAGGTGCAGCTGGTGGAGTCCGGGGGAGGCTTGGTCCAGCCTGGCGGGTCCCTGAGACTCTCCTGTGCAGCCTCTGGATTCACCTTCAGTGATTATGCTATGGACTGGGTCCGCCAGGCTCCAGGAAAGGGGCCGGAGTGGGTAGGTTTCATTAGAAGCAAAGCTTATGGTGGGACAGCAGAATACGCCGCGTCTGTGAAAGGCAGATTCACCATCTCCAGAGATGATTCAAAGAACACGGCGTATCTGCAAATGAGCAGCCTGAAAACCGAGGACACGGCCGTGTATTACTGTACTAGAGA
>IGHV3-177*01_S1591
GAGGTGCAGCTGGTGGAGTCTGGGGGCGGCTTGGCAAAGCCTGGGGGGTCCCTGAGACTCTCCTGTGCAGCCTCTGGATTCACCTTCAGTAACTACTGGATGTACTGGGTTCGCCAGGCACCAGGGAAGGGGCTGGAGTGGATCTCAGCTATTAATAGTGCTGGTAGTAGCACATACTATGCAGACTCCGTGAAGGGCAGATTCACCATCTCCAGAGAGAACGCCAAGAACACACTGTATCTTCAAATGGACAGCCTGAGAGCTGAGGACACGGCTGTCTATTACTGTGCGGGAGA
>IGHV3-187*01_S1133
GAGGTGCAGCTGGTGGAGTCTGGGGGAGGCTTGGTCCAGCCTGGGGGTTCCCTGAGACTCTCCTGTGCAGCCTCCGGATTCACCTTTAGTAACTACTGGATGAGCTGGGTCCGCCAGGCTCCAGGGAAGGGGCTGGAGTGGGTTGGATTTATTAAAAACAAAGCCGATGGTGGAACAGCAGCATACGCCGAATCTGTGAAAGGCAGATTCACTATCTCAAGAGATGATTCAAAGAACACACTGTACCTGCAAATGAACAGCCTGAAAACCGAGGACACGGCCGTGTATTACTGTGCTAGAGA
>IGHV3-187*02
GAGGTGCAGCTGGTGGAGTCTGGGGGAGGCTTGGTCCAGCCTGGGGGATCCCTGAGACTCTCCTGTGCAGCCTCTGGATTCACCTTCAGTAACTACTGGATGAACTGGGTCCGCCAGGCTCCAGGGAAGGGGCTGGAGTGGGTTGGATTTATTAAAAACAAAGCCGATGGTGGAACAGCAGCATACGCCGAATCTGTGAAAGGCAGATTCACTATCTCAAGAGATGATTCAAAGAACACACTGTACCTGCAAATGAACAGCCTGAAAACCGAGGACACGGCCGTGTATTACTGTACTAGAGA
>IGHV3-34*01_S1309
GAGGTGCAGCTGGTAGAGTCTGGGGGAGGCTTAGTCCAGCCTGGCGGGTCCCTGAGACTCTCCTGTGCAACCTCTGGATTCACCTTCAGTAACTACTGGATGTACTGGTTCCGCCAGGCTCCAGGGAAGGGGCTGGAGTGGGTCTCAAGTATTAGTGGTAGCAGTAGTAACACATACTACCCAGACTCTGTCAAGGGCCGATTCACCATCTCCAGAGACAACGCCAAGAACACGCTGTATCTGCAAATGAACAGCCTGAGAGCCGAGGACACGGCTGTCTATTACTGTGCGAGAGA
>IGHV3-36*01
GAGGTGCAGCTGGTGGAGTCTGGGGGAGGCTTGGTACAGCCTGGGGGGTCCCTGAGACTCTCCTGTGTAGCCTCTGGATTCACCTTCAGTGACCACTACATGGACTGGGTCCGCCAGGCTACAGGGAAGGGGCTGGAGTGGGTCTCAAGTATTAGTCAACCTAGTGGTAGTAACACATACTACTTAGACCCTGTCAAGGGCCGATTCACCATCTCCAGAGACAACGCCAAGAACACACTGTATCTTCAAATGAACAGCCTGAGAGCCGAGGACACGGCTGTCTATTACTGTGCGAGAGA
>IGHV3-5*01
GAGGTGCAGTTGGTGGAGTCTGGGGGAGGCTTGGTACAGCCTGGGGGCTCCCTGAGACTCTCTTGTACAGGCTCTGGATTCACCTTCAGTAGCTACTACATGTACTGGGTCCGCCAGGCTCCAGGGAAGGGGCTGGAGTGGGTCTCAGCTATTAATACTGGTGGGGGTAGCACATGGTACACAGACTCCGTGAAGGGCCGATTCACCATCTCCAAAGAGAACGCCAAGAACACACTGTATCTTCAAATGGACAGCCTGAGAGCTGAGGACACGGCTGTCTATTACTGTGCGAAAGACA
>IGHV3-50*01
GAGGTGCAGCTGGTGGAGTCTGGAGGAGGCTTGGTTCAGCCTGGGGGGTCCCTGAGACTCTCCTGTGCAGCCTCTGGATTCACCTTCAGTAGCTATGGCATGCACTGGGTCCGCCAGGCTCCAGGGAAGGGGCTGGAGTGGGTGGCAGTTATATCGTATGATGGAAGTAAGAAATACTACGCAGACTCTGTGAAGGACCGATTCACCATCTCCAGAGACAATTCCAAGAACATGCTATATCTTCAAATGAACAACCTGAAATTGGAGGACACGGCCGTGTATTACTGTGCGAGAGA
>IGHV3-50*01_S1879
GAGGTGCAGCTGGTGGAGTCTGGAGGAGGCTTGGTTCAGCCTGGGGGGTCCCTGAGACTCTCCTGTGCAGCCTCTGGATTCACCTTCAGTAGCTATGGCATGCACTGGGTCCGCCAGGCTCCAGGGAAGGGGCTGGAGTGGGTGGCAGTTATATGGTATGATGGAAGTAAGAAATACTACGCAGACTCTGTGAAGGACCGATTCACCATCTCCAGAGACAATTCCAAGAACATGCTATATCTTCAAATGAACAACCTGAAATTGGAGGACACGGCCGTGTATTACTGTGCGAGAGA
>IGHV3-52*01
GAGGCGCAGCTGATGGAATCTGGCGGAGGCTTGGTACAGCCTGGGGGGTCCCTGAGACTCTCCTGTGCAGCCTCTGGATTCACCTTCAGTGACTACTACATGCAGTGGGTCCGCCAGGCTCCAGGGAAGGGGTTGGAGTGGGTAGGATTAATTAGAAACAAAGCTGATGGTGAGACAACAGACTACGCTTTATCTGTGAAAGGCAGAGTCACTATCTCCAGAGATGATTCGAAAAGCATCACCTATCTGCAAATGAACAACCTGAAAACCGAGGACACGGCCGTGTATTACTGTGCGAGGAA
>IGHV3-52*02_S5117
GAGGCGCAGCTGATGGAAACTGGCGGAGGCTTGGTACAGCCTGGGGGGTCCCTGAGACTCTCCTGTGCAGACTCTGGATTCACCTTCAGTGACCACTACATGCAGTGGGTCCGCCAGGCTCCAGGGAAGGGGTTGGAGTGGGTAGGATTAATTAGAAACAAAGCTGATGGTGAGACAACAGACTATGCTGCATCTGTGAAAGGCAGATTCACCATCTCCAGAGATGATTCGAAAAGCATCACCTATCTGCAAATGAACAACCTGAAAACCGAGGACACGGCCGTGTATTACTGTGCGAGGAA
>IGHV3-53*01
GAGGTGCAGCTGGTGGAGTCTGGGGGCGGCTTGGCAAAGCCTGGGGGGTCCCTGAGACTCTCCTGCGCAGCCTCTGGATTCACCTTCAGTGACTACTACATGCACTGGGTCCGCCAGGCTTCAGGGAAGGGGCTGGAGTGGGTCTCACGTATTAGTAATGGTGGTGGTAGCACATGGTACGCAGACTCCGTGAAGGGCAGATTCACCATCTCCAGAGAGAACGCCAAGAACACACTGTATCTTCAAATGGACAGCCTGAGAGCTGAGGACACGGCTGTCTATTACTGTGCGAGAGA
>IGHV3-53*01_S3647
GAGGTGCAGCTGGTGGAGTCTGGGGGCGGCCTGGTAAAGCCTGGGGGGTCCCTGAGACTCTCCTGCGCAGCCTCTGGATTCACCTTCAGTGACTACTACATGCACTGGGTCCGCCAGGCTTCAGGGAAGGGGCTGGAGTGGGTCTCACGTATTAGTAATGGTGGTGGTAGCACATGGTACGCAGACTCCGTGAAGGGCAGATTCACCATCTCCAGAGAGAACGCCAAGAACACACTGTATTTTCAAATGGACAGCCTGAGAGCTGAGGACACGGCTGTCTATTACTGTGCGAGAGA
>IGHV3-53*01_S5688
GAGGTGCAGCTGGTGGAGTCTGGGGGAGGCTTGGCAAAGCCTGGGGGGTCCCTGAGACTCTCCTGCGCAGCCTCCGGATTCACCTTCAGTGACTACTACATGGACTGGGTCCGCCAGGCTCCAGGGAAGGGGCTGGAGTGGGTCTCACGTATTAGTAATGGTGGTGGTAGCACATGGTACGCAGACTCCGTGAAGGGCAGATTCACCATCTCCAGAGAGAACGCCAAGAACACACTGTATCTTCAAATGGACGGCCTGAGAGCTGAGGACACGGCTGTCTATTACTGTGCGAGAGA
>IGHV3-73*01
GACGTGCAGCTGGTGGAGTCTGGGGGAGGCTTGGTAAAGCCTGGGGGGTCCCTGAGACTCTCTTGTGTAGCCTCTGGGTTCACCTTCAGTAGCTACGAAATGCACTGGGTCCGCCAGGCTCCAGGAAAGGGTCTGGAGTGGGTCTCAGTTATTAGTGAAAGTGGTGGTACCACATACTACGCAGACTCCGTGAAGGGCCGATTCACCATCTCCAGAGACAACGCCAAGAACTCACTGTTTCTGCAAATGAACAGCCTGAGAGCCGAGGACACGGCCGTGTATTACTGTACTAGAGA
>IGHV3-73*02
GAGGTGCAGCTGGTGGAGTCTGGGGGAGGCTTGGTAAAGCCTGGGGGGTCCCTGAGACTCTCTTGTGTAGCCTCTGGGTTCACCTTCAGTAGCTATGTTATGCACTGGGTCCGCCAGGCTCCAGGAAAGGGTCTGGAGTGGGTCTCAGTTATTAGTGAAAGTGGTGGTACCACATACTACGCAGACTCTGTGAAGGGCCGATTCACCATCTCCAGAGACAACGCCAAGAACTCACTGTTTCTGCAAATGAACAGCCTGAGAGCCGAGGACACGGCCGTGTATTACTGTACTAGAGA
>IGHV3-76*01
GAGGTGCAGCTGGTGGAGTCTGGGGGCGGCTTGGCAAAGCCTGGGGGGTCCCTGAGACTCTCCTGTGCAGCCTCTGGATTCACCTTCAGTAGCTACTGGATGAATTGGGTCCGCCAGACTCCAGGGAAGGGGCTGGAGTGGATCTCAGCTATTAATAGTGGTGGGGGTAGCACATACTACGCAGACTCCGTGAAGGGCCGATTCACCATCTCCAGAGACAACTCAAAGAACACGCTCTCCCTGCAAATGAACAGCCTGAGAGCTGAGGACACGGCCGTGTATTACTGTGCTAAAGA
>IGHV3-76*02_S4190
GAGGTGCAGCTGGTGGAGTCTGGGGGCGGCTTGGCAAAGCCTGGGGGATCCCTGAGACTCTCCTGTGCAGCCTCTGGATTCACCTTCAGTAGCTATGCTATGCACTGGGTCCGCCAGGCTCCAGGGAAGGGGCTGGAGTGGGTCTCAGCTATTAGTAGTGGTGGTAGCACATACTACGCAGACTCCGTGAAGGGCCGATTCACCATCTCCAGAGACAACTCAAAGAACACGCTCTCCCTGCAAATGAACAGCCTGAGAGCTGAGGACACGGCCGTGTATTACTGTGCGAAAGA
>IGHV3-83*01
GAAGTGCAGTTGGTGGAGTCTGGGGGAGGCTTGGTACAGCCTGGGGGGTCCCTGAGACTCTCCTGTGCAGCCTCTGGATTCACCTTCAGTGACCACTACATGGACTGGGTCCGCCAGGCTCCAGGGAAGGGGCTGGAGTGGGTCTCAAGTATTAGCAGTGGTAGTGGTAGTACCACATTGTACCCAGACTCTGTCAAGGGCCGATTCACCATCTCCAGAGACAATGCCAAGAACACAGTGTATCTGCAAATGAACAGCCTGAGAGCCGAGGACACGGCTGTCTATTACTGTGCGAGACA
>IGHV3-83*02
GAAGTGCAGTTGGTGGAGTCTGGGGGAGGCTTGGTACAGCCTGGGGGGTCCCTGAGACTCTCCTGTGTAGCCTCTGGATTCAGCTTCAGTGACCACTACATGGACTGGGTCCGCCAGGCTCCAGGGAAGGGGCTGGAGTGGGTCTCAAGTATTAGCACTGGTAGCGGTAGTACCACATTGTACCCAGACTCTGTCAAGGGCCGATTCACCATCTCCAGAGACAACGCCAAGAACACACTGTATCTGCAAATGAACAGCCTGAGAGCCGAGGACACGGCTGTCTATTACTGTGCGAGACA
>IGHV3-87*01
GAGGTGCAGCTGGCGGAGTCTGGGGGAGGCTTGGTCCAGCCTGGGGGGTCCCTGAGACTCTCCTGTGCAGCCTCCGGATTCACCTTCAGTGGCTACGAAATGCACTGGGTCCGCCAGGCTCCAGGGAAGGGGCTGGAGTCCGTCTCAGTTATTGGTGGTGATAGTAGTTACACACACTACGCAGACTCTGTGAAGGGCCGATTCACCATCTCCAGAGACAACGCCAAGAACTCGCTGTCTCTGCAAATGAACAGCCTGAGAGCCGAGGACACGGCCGTGTATTACTGTGCGAGACA
>IGHV3-88*01
GAGGTGCGGCTGGTGGAGTCTGGGGGAGGCTTGGTCCAGCCTGGCGGGTCCCTGAGACTCTCCTGTGCAGCCTCTGGATTCACCTTCAGTGACTACTACATGAGCTGGGTCCGCCAGGCTCCAGGGAAGGGGCCGGAGTGGGTAGGTTTCATTAGAAACAAAGCTAATGGTGGGACAGCAGAATACGCCGCGTCTGTGAAAGGCAGATTCACCATCTCAAGAGATGATTCCAAAAGCATTGCCAGTCTGCAAATGAACAGCCTGAAAACCGAGGACACGGCCGTGTATTACTGTGCTAGAGA
>IGHV3-88*02_S7485
GAGGTGCAGCTGGTGGAGTCTGGGGGAGGCTTGGTCCAGCCTGGCGGGTCCCTGAGAGTCTCCTGTGCAGCCTCTGGATTCACCTTCAGTGACTACTACATGCAGTGGGTCCGCCAGGCTCCAGGAAAGGGGCCGGAGTGGGTAGGTTTCATTAGAAACAAAGCTAATGGTGGGACAGCAGAATACGCCGCGTCTGTGAAAGGCAGATTCACCATCTCAAGAGATGATTCCAAAAGCATTGCCAGTCTGCAAATGAACAGCCTGAAAACCGAGGACACGGCCGTGTATTACTGTACTAGAGA
>IGHV3-9*02
GAGGTGCAGCTGGTGGAGTCTGGGGGAGGCTTGGTGCAGCCTGGGGGGTCCCTGAGACTCTCCTGTGCAGCCTCTGGATTCACCTTCAGTAACTACTACATGCACTGGGTCCGCCAGGCTCAAGGGAAAGGGCTAGAGTGGGTAGGTTTAATAAGAAACAAAGCTAACAGTTACACGACAGAATATGCTGCGGCTGTGAAAGGCAGATTCACCATCTCAAGAGATGATTCAAAGAACACGCTGTATCTGCAAATGAGCAGCCTGAAAACCGAGGACACAGCCGTGTATTACTGTACTAAA
>IGHV3-94*01
GAGGTGCAGCTGGTGGAGTCTGGGGGCGGCTTGGCAAAGCCTGGGGGGTCCCTGAGACTCTCCTGTGCAGCCTCTGGATTCAGCTTCAGTGACTACTACATGTACTGGGTCCGCCAGGCTCCAGGGAAGGGGCTGGAGTGGGTCTCAGGTATTAGTTATACTGGTGGTAGCACATACTATGCAGACTCCGTGAAGGGCAGATTCACCATCTCCAGAGAGAACGCCAAGAACACACTGTATCTTCAAATGGACAGCCTGAGAGCTGAGGACACGGCTGTCTATTACTGTGCGAGAGA
>IGHV3-NL_1*01_S4331
GAGGTGCAGCTGGTGGAGTCTGGGGGAGGCTTGGTCCAGCCTGGAGGGTCCCTGAGACTCTCCTGTGCAGCCTCTGGATTCACCTTCAGTAGTTACGACATGAGCTGGGTCCGCCAGGCTCCGGGAAAGGGGCTGGAGTGGGTCTCATATATTAGTTACACTGGTAAAACCATATACTACGCTGACTCCGTGAAGGGCCGATTCACCATCTCCAGAGACAACGCCAAGAACTCGCTGTCTCTGCAAATGAGCAGCCTGAGAGCCGAGGACACGGCCGTGTATTACTGTACTAGAGA
>IGHV3-NL_11*01_S4619
GAGGTGCAGCTGGTGGAGTCTGGAGGAGGCTTGGTCCAGCCTGGGGGGTCCCTGAGACTCTCCTGTGCAGCCTCTGGATTCACCTTCAGTAGCTATGGCATGAGCTGGGTCCGCCAGGCTCCAGGGAAGGGGCTGGAGTGGGTCTCATACATTAGTAATGGTGGTGGTAGCACATACTACGCAGACTCCGTGAAGGGCCGATTCACCATCTCCAGAGACAACTCAAAGAACACGCTCTCCCTGCAAATGAACAGCCTGAGAGCTGAGGACACGGCCGTGTATTACTGTGCGAAAGA
>IGHV3-NL_12*02_S6994
GAGATGCAGCTGGTGGAGTCTGGGGGAGGCTTGGTCCAGCCTGGCGGGTCCCTGAGAGTCTCCTGTGCAGCCTCTGGATTCACCTTCAGTGACCACTACATGGACTGGGTCCGCCAGGCTCCAGGGAAGGGGCCGGAGTGGGTAGGTTTCATTAGAAATAAAGCTAAAGGTGGGACAACAGAATACGCCGCGTCTGTGAAAGGCAGATTCACTATCTCAAGAGATGATTCCAAAAACGTCACCTATCTGCAAATGAACAGCCTGAACACCGAGGACACGGCCGTGTATTACTGCACCACAGA
>IGHV3-NL_16*01_S8234
GAGGTGCAGCTGGTGGAGTCTGGGGGAGGCTTGGTACAGCCTGGGGGGTCCCTGAGACTCTCCTGTGCAGCCTCTGGATTCACCTTCAGTAGCACCAGGATGAACTGGATCCGACAGGCTCCAGGGAAGAGGCTGGAGTGGGTGGCTGACATAAAGTATGATGGAAGTGAGAAATACTATGTAGACTCTGTGAAGGGCCGATTCACCATCTCCAGAGACAATGCCAAGAACTCCCTCTATCTGCAAATGAACAGCCTGAGAGCTGAGGACACAGCCGTGTATTACTGTGTGAGAGA
>IGHV3-NL_17*01_S0507
GAGGTGCAGCTGGTGGAGTCTGGGGCAGGCTTGGTCCAGCCTGGCGGGTCCCTGAGACTCTCCTGTGCAGCCTCTGGATTCACCTTCAGTAACTCCTGGATGAGCTGGGTCCGCCAGGCTCCAGGCAAGGGGCTAGAGTGGGTTGCCCGTATTAAAAGGAAAGCTGACGGTGAGACAGCAGATTACGCCGCATCTGTGAAAGGCAGATTCACCATCTCAAGAGACGATTCAAAGAACACACTGTACCTGCAAATGAACAGCCTGAAAACCGAGGACACGGCCGTGTATTACTGCACCACAGA
>IGHV3-NL_17*01_S4250
GAGGTGCAGCTGGTGGAGTCTGGGGCAGGCTTGGTCCAGCCTGGCGGGTCCCTGAGACTCTCCTGTGCAGCCTCTGGATTCACCTTCAGTAACTCCTGGATGAGCTGGGTCCGCCAGGCTCCAGGGAAGGGGCTAGAGTGGGTTGCCCGTATTAAAAGGAAAGCTGATGGTGAGACAGCAGATTACGCCGCATCTGTGAAAGGCAGATTCACCATCTCAAGAGACGATTCAAAGAACACACTGTACCTGCAAATGAACAGCCTGAAAACCGAGGACACGGCCGTGTATTACTGCACCACAGA
>IGHV3-NL_18*01_S3867
GAGGTGCAGCTGGTGGAGTCTGGGGGAGGCCTGGTCCAGCCTGGCGGGTCCCTGAGACTCTCCTGTGCAGCCTCTGGATTCACCTTCAGTAGTTCTGCTATGCACTGGGTCCGCCAGGCTTCTGGGAAAGGACTGGAGTGGGTTGGACGTATTAGAAGCAAATCTAACAATTACGAGACAGGATACGCTGCGTCGGTGAAAGGCAGGTTCACCATCTCCAGAGATGATTCAAAGAACACGGCGTATCTGCAAATGAACAGCCTGAAAACCGAGGACACGGCCGTGTATTACTGTACCACAGA
>IGHV3-NL_19*01_S5460
GAGGTGCAGCTGGTGGAGTCTGGGGGAGGCTTGGTCCAGCCTGGCGGGTCCCTGAGACTCTCCTGTGCAGCCTCTGGATTCACCTTCAGTGACTATGCCATGAGCTGGGTCCGCCAGGCTTCTGGGAAAGGACTGGAGTGGGTTGGCTATATTAGAAGCAAATATAACAATTACGCGACAGAATACGCCGCATCGGTGAAAGGCAGATTCACCATCTCCAGAGATGATTCAAAGAACACGCTATATCTGCAAATGAGCAGCCTGAAAACCGAGGACACGGCCGTGTATTACTGCACCACAGA
>IGHV3-NL_2*01_S1693
GAGGTGCAGCTGGCGGAGTCTGGGGGAGGCTTGGTACAGCCTGGGGGGTCCCTGAGACTCTCCTGTGCAGCCTCTGGATTCACCTTCAGTAGCTACTGGATGTACTGGGTCCGCCAGGCTCCAGGGAAGGGGCTGGAGTGGGTCTCACGTATTAGTAGTGATGGGAGTAGCACAAGCTACGCAGACTCCGTGAAGGGCCGATTCACCATCTCCAGAGAGAACGCCAAGAACTCACTGTATCTGCAAATGAACAGTTTGAGAGCTGAAGACACAGCTGTGTATTACTGTGCGAAAGA
>IGHV3-NL_6*02_S7808
GAGGTGCAGCTGGTGGAGTCTGGGGGAGGCTTGGTCCAGCCTGGCGGGTCCCTGAGACTCTCCTGTGTAGCCTCTGGATTCACCTTCAGTGACTACTGCATGGACTGGGTCCGCCAGGCTTCAGGGAAGGGGCTGGAGTGGGTCTCAAGTATTAGTGGTAGCAGTAGTAACACATACTACCCAGACTCTGTCAAGGGCCGATTCACCATCTCCAGAGACAACGCCAAGAACACGCTGTATCTGCAAATGAACAGCCTGAGAGCTGAGGACACGGCTGTCTATTACTGTGCGAGAGA
>IGHV3-NL_8*01_S7474
GAGGTGCAGCTGGTGGAGTCTGGGGGAGGCTTGGTCCAGCCTGGCGGGTCCCTGAGACTCTCCTGTGCAGCCTCTGGATTCACCTTCGGTAGCTATGGCATGCACTGGGCCCGCCAGGCTCCAGGGAAGGGGCTGGAGTGGGTCTCAGCTATTAATACTGGTGGGGGTAGCACATGGTACACAGACTCTGTAAAGGGCAGATTCACCATCTCCAGAGAGAACGCCAAGAACACACTGTATCTTCAAATGGACAGCCTGAGAGCTGAGGACACGGCTGTCTATTACTGTGCGAGAGACA
>IGHV3-NL_9*01_S6098
GAGGTGCAGCTGGTGGAGTCTGGGGGAGGCTTGGTGCAGCCTGGGGGGTCCCTGAGACTCTCCTGTGCAGCCTCTGGATTCACCTTCAGTAGCTACTACATGTACTGGGTCCGCCAGGCTCCAGGGAAGGGGCTGGAGTGGATCTCAGCTATTAATACTGGTGGGGGTAGCACATACTACGCAGACTCCGTGAAAGGCCGATTCACCATCTCCAGAGACAACTCAAAGAACACGCTCTCCCTGCAAATGAACAGCCTGAGAGCTGAGGACACGGCCGTGTATTACTGTGCGAAAGA
>IGHV4-117*01
CAGCTGCAGCTGCAGGAGTCGGGCCCAGGACTGGTGAAGCCTTCGGAGACCCTGTCCCTCACCTGCGCTGTCTCTGGTGGCTCCATCAGCAGTAACTACTGGAGCTGGATCCGCCAGCCCCCAGGGAAGGGACTGGAGTGGATTGGACGTATCTCTGGTAGTGGTGGGAGCACCGACTACAACCCCTCCCTCAAGAGTCGAGTCACCATTTCAACAGACACGTCCAAGAACCAGTTCTCCCTGAAGCTGAGCTCTGTGACCGCCGCGGACACGGCCGTGTATTACTGTGCGAGAGA
>IGHV4-117*01_S5807
CAGGTGCAGCTGCAGGAGTCGGGCCCAGGACTGGTGAAGCCTTCGGAGACCCTGTCCCTCACCTGCGCTGTCTCTGGTGGCTCCATCAGCAGTAACTACTGGAGCTGGATCCGCCAGCCCCCAGGGAAGGGACTGGAGTGGATTGGACGTATCTATGGTAGTAGTGGGAGCACCAGCTACAACCCCTCCCTCACGAGTCGAGTCACCATTTCAACAGACACGTCCAAGAACCAGTTCTCCCTGAAGCTGAGCTCTGTGACCGCCGCGGACACGGCCGTGTATTACTGTGCGAGAGA
>IGHV4-117*01_S8404
CAGCTGCAGCTGCAGGAGTCGGGCCCAGGACTGGTGAAGCCTTTGGAGACCCTGTCCCTCACCTGCGCTGTCTCTGGTGGCTCCATCAGCAGTAACTACTGGAGCTGGATCCGCCAGCCCCCAGGGAAGGGACTGGAGTGGATTGGACGTATCTCTGGTAGTGGTGGGAGCACCGACTACAACCCCTCCCTCAAGAGTCGAGTCACCATTTCAACAGACACGTCCAAGAACCAGTTCTCCCTGAAGCTGAGCTCTGTGACCGCCGCGGACACGGCCGTGTATTACTGTGCGAGAGA
>IGHV4-144*01
CAGGTGAAGCTGCAGCAGTGGGGCGAAGGACTGGTGAAGCCTTCGGAGACCCTGTCCCTCACCTGCGCTGTCTATGGTGGCTCCATCAGCGGTTACTACTACTGGAGCTGGATCCGCCAGCCCCCAGGGAAGGGACTGGAGTGGATTGGGTATATCTATGGTAATAGTGCGAGCACCAACTACAACCCCTCCCTCAAGAATCGAGTCACCATTTCAAAAGACACGTCCAAGAACCAGTTCTCCCTGAAGCTGAGCTCTGTGACCGCCGCGGACACGGCCGTGTATTACTGTGCGAGAGA
>IGHV4-149*01_S1992
CAGGTGCAGCTGCAGGAGTCGGGCCCAGGACTGGTGAAGCCTTCGGAGACCCTGTCCCTCACCTGCGCTGTCTCTGGTGGCTCCTTCAGCAGTTACTGGTGGAGCTGGATCCGCCAGCCCCCAGGGAAGGGACTGGAGTGGATTGGGGAGATCAATGGTAATAGTGGGAGCACCAACTACAACCCCTCCCTCAAGAGTCGAGTCACCATTTCAAAAGACGCGTCCAAGAACCAGTTCTCCCTGAAGCTGAGCTCTGTGACCGCCGCGGACACGGCCGTGTATTACTGTGCGAGAAA
>IGHV4-149*02_S6878
CAGCTGCAGCTGCAGGAGTCGGGCCCAGGACTGGTGAAGCCTTCGGAGACCCTGTCCCTCACCTGCGCTGTCTCTGGTGGCTCCATCAGCAGTAGTAACTGGTGGAGCTGGATCCGCCAGCCCCCAGGGAAGGGACTGGAGTGGATTGGACGTATCTCTGGTAGTGGTGGGAGCACCAGCGACAACCCCTCCCTCAAGAGTCGAGTCACCATTTCAAAAGACACGTCCAAGAATCAGTTCTCCCTGAAGCTGAGCTCTGTGACCGCCGCGGACACGGCCGTGTATTACTGTGCGAGAAA
>IGHV4-174*02
CAGGTGCAGCTGCAGGAGTCGGGCCCAGGACTGGTGAAGCCTTCGGAGACCCTGCCCCTCACCTGCGCTGTCTCTGGTGCCTCCATCAGCAGTAACTACTGGAGCTGGATCCGCCAGGCCCCAGGGAAGGGACTGGAGTGGATTGGACGTATCTATGGTAGTGGTGGGAGCACCGACTACAACCCCTCCCTCAAGAGTCGAGTCACCATTTCAATAGACACGTCCAAGAACCAGTTCTCCCTGAAGCTGAGCTCTGTGACCGCCGCGGACACGGCCGTGTATTACTGTGCGAGAGA
>IGHV4-67*01
CAGGTGCAGCTGCAGGAGTCGGGCCCAGCAGTGGTGAAGCCTTCGGAGACCCTGTCCCTCACCTGCGCTGTCTCTGGTGGCTCCATCAGCAGTAGTAACTGGTGGAGCTGGATCCGCCAGTCCCCAGGGAAGGGGCTGGAATGGATTGGGGGTATCTATGGTAGTGGTGGGAGCACCGAATACAACCCCTCCCTCAAGAGTCGAGTCACCATTTCAATAGACACGTCCAAGAACCAGTTCTCCCTGAAGCTGAGCTCTGTGACCGCCGCGGACACCGCCGTGTATTACTGTGCGAGACA
>IGHV4-67*02
CAGGTGCAGCTGCAGGAGTCGGGCCCAGCAGTGGTGAAGCCTTCGGAGACCCTGTCCCTCACCTGCGCTGTCTCTGGTGGCTCCATCAGCAGTAGTAACTGGTGGAGCTGGATCCGCCAGTCCCCAGGGAAGGGGCTGGAATGGATTGGGGGTATCTATGGTAGTGGTGGGAGCACCGAATACAACCCCTCCCTCAAGAGTCGAGTCACCATTTCAAAAGACACGTCCAAGAACCAGTTCTCCCTGAAGCTGAGCTCTGTGACCGCCGCGGACACCGCCGTGTATTACTGTGCGAGAGA
>IGHV4-72*01
CAGGTGCAGCTGCAGGAGTCGGGCCCAGGACTGGTGAAGCCTTCGGAGACCCTGTCCCTCACCTGCGCTGTCTCTGGTTACTCCATCAGCAGTGGTTACTACTGGGGCTGGATCCGTCAGCCCCCAGGGAAGGGACTGGAGTATATTGGGTATATCAGTGGTAGTAGTGGGAGCACCTACTACAACCCCTCCCTCAAGAGTCGAGTCACCATTTCAAAAGACACGTCCAAGAACCAGTTCTCCCTGAAGCTGAGCTCTGTGACCGCCGCGGACACGGCCGTGTATTACTGTGCGAGACA
>IGHV4-79*01
CAGGTGCAGCTGCAGGAGTCGGGCCCAGGACTGGTGAAGCCTTCGGAGACCCTGTCCCTCACCTGCGCTGTCTCTGGTGGCTCCATCAGCGATGATTACTACTGGAGCTGGATCCGCCAGCCCCCAGGGAAGGGACTGGAGTGGATTGGGTACATCTATGGTAGTGGTGGGGGCACCAACTACAATCCCTCCCTCAAGAATCGAGTCACCATTTCAATAGACACGTCCAAGAACCAGTTCTCCCTGAAGCTGAGCTCTGTGACCGCCGCGGACACGGCCGTGTATTACTGTGCGAGAGA
>IGHV4-79*02_S9501
CAGGTGCAGCTGCAGGAGTCGGGCCCAGGACTGGTGAAGCCTTCGGAGACCCTGTCCCTCACCTGCGCTGTCTCTGGTGCCTCCATCAGTAGTTACTGGTGGAGCTGGATCCGCCAGCCCCCAGGGAAGGGACTGGAGTGGATTGGGGAGATCAATGGTAATAGTGGTAGCACCTACTACAACCCCTCCCTCAAGAGTCGAGTCACCATTTCAAAAGACGCGTCCAAGAACCAGTTCTCCCTGAAGCTGAGCTCTGTGACCGCCGCGGACACGGCCGTGTATTACTGTGCGAGAGA
>IGHV4-93*01
CAGGTGCAGCTGCAGGAGTCGGGCCCAGGACTGGTGAAGCCTTCGGAGACCCTGTCCCTCACCTGCGCTGTCTCTGGTGGCTCCATCAGCAGTGGTTACTACTACTGGAGCTGGATCCGCCAGCCCCCAGGGAAGGGACTGGAGTGGATTGGGTACATCACTTATAGTGGGAGCACCAGCTACAACCCGTCCCTCAAGAGTCGAGTCACCATTTCAAGAGACACGTCCAAGAACCAGTTCTCCCTGAAGCTGAGCTCTGTGACCGCCGCGGACACGGCCGTGTATTACTGTGCGAGAGA
>IGHV4-93*01_S0998
CAGGTGCAGCTGCAGGAGTCGGGCCCAGGACTGGTGAAGCCTTCGGAGACCCTGTCCCTCACCTGCGCTGTCTCTGGTGGCTCTATCAGCAGTAGTTACTACTACTGGAGCTGGATCCGCCAGGCCCCAGGGAAGGGACTGGAGTGGATTGGGTACATCTCTTATAGTGGGAGCACCAGCTACAACCCGTCCCTCAAGAGTCGAGTCACCATTTCAAGAGACACGTCCAAGAACCAGTTCTCCCTGAAGCTGAGCTCTGTGACCGCCGCGGACACGGCCGTGTATTACTGTGCGAGCGA
>IGHV4-93*01_S5203
CAGGTGCAGCTGCAGGAGTCGGGCCCAGGACTGGTGAAGCCTTCGGAGACCCTGTCCCTCACCTGCGCTGTCTCTGGTGGCTCTATCAGCAGTAGTTACTACTACTGGAGCTGGATCCGCCAGGCCCCAGGGAAGGGACTGGAGTGGATTGGGTACATCTCTTATAGTGGGAGCACCAGCTACAACCCGTCCCTCAAGAGTCGAGTCACCATTTCAAGAGACACGTCCAAGAACCAGTTCTCCCTGAAGCTGAGCTCTGTGACCGCCGCGGACACGGCCGTGTATTACTGTGCGAGAGA
>IGHV4-NL_1*01_S4155
CAGCTGCAGCTGCAGGAGTCGGGCCCAGGACTGGTGAAGCCTTCGGAGACCCTGTCTGTCACCTGCGCTGTCTCTGGTGGCTCTATCAGCAGTAGCTACTGGAGCTGGATCCGCCAGGCCCCAGGGAAGGGACTGGAGTGGATTGGGTATATCTATGGTAGTGGTAGTAGCACCAACTACAACCCCTCCCTCAAGAGTCGAGTCACCCTGTCAGTAGACACGTCCAAGAACCAGCTCTCCCTGAAGCTGAGCTCTGTGACCGCCGCGGACACGGCCGTGTATTACTGTGCGAGGGA
>IGHV4-NL_1*01_S7297
CAGGTGCAGCTGCAGGAGTCGGGCCCAGGACTGGTGAAGCCTTTGGAGACCCTGTCCCTCACCTGCGCTGTCTCTGGTGGCTCTATCAGCAGTAACTACTGGAGCTGGATCCGCCAGCCCCCAGGGAAGGGACTGGAGTGGATTGGGTATATCTATGGTAGTGGTAGTAGCACCAACTACAACCCCTCCCTCAAGAGTCGAGTCACCCTGTCAGTAGACACGTCCAAGAACCAGTTCTCCCTGAAGCTGAGCTCTGTGACCGCCGCGGACACGGCCGTGTATTACTGTGCGAGAGA
>IGHV4-NL_1*01_S8621
CAGCTGCAGCTGCAGGAGTCGGGCCCAGGACTGGTGAAGCCTTCGGAGACCCTGTCTGTCACCTGCGCTGTCTCTGGTGGCTCTATCAGCAGTAGCTACTGGAGCTGGATCCGCCAGGCCCCAGGGAAGGGACTGGAGTGGATTGGGTATATCTATGGTAGTGGTAGTAGCACCAACTACAACCCCTCCCTCAAGAGTCGAGTCACCCTGTCAGTAGACACGTCCAAGAACCAGCTCTCCCTGAAGCTGAGCTCTGTGACCGCCGCGGACACGGCCGTGTATTACTGTGCGAGCGA
>IGHV4-NL_1*01_S8720
CAGCTGCAGCTGCAGGAGTCGGGCCCAGGACTGGTGAAGCCTTCGGAGACCCTGTCCCTCACCTGCGCTGTCTCTGGTGGCTCTATCAGCAGTAGCTACTGGAGCTGGATCCGCCAGGCCCCAGGGAAGGGACTGGAGTGGATTGGGTATATCTATGGTAGTGGTAGTAGCACCAACTACAACCCCTCCCTCAAGAGTCGAGTCACCCTGTCAGTAGACACGTCCAAGAACCAGCTCTCCCTGAAGCTGAGCTCTGTGACCGCCGCGGACACGGCCGTGTATTACTGTGCGAGAGA
>IGHV4-NL_16*01_S2324
CAGGTGCAGCTGCAGGAGTCGGGCCCAGGAGTGGTGAAGCCTTCAGAGACCCTGTCCCTCACCTGCGCTGTCTCTGGTGGCTCCATCAGCGATAGTTACTGGTGGAGCTGGATCCGCCAGCCCCCAGGGAAGGGACTGGAGTGGATTGGGTACATCTATGGTAGTAGTACGAGCACCAACTACAACCCCTCCCTCAAGAGTCGAGTCACCATTTCAAAAGACACGTCCAAGAACCAGTTCTCCTTGAAGCTGAGCTCTGTGACCGCCGCGGACACGGCCGTGTATTACTGTGCGAGAGA
>IGHV4-NL_17*01_S4099
CAGGTGCAGCTGCAGGAGTCGGGCCCAGGAGTGGTGAAGCCTTCGGAGACCCTGTCCCTCACCTGCGCTGTCTCTGGTGGCTCCATCAGCAGTGGTTACTACTACTGGAGCTGGATCCGCCAGCCCCCAGGGAAGGGGCTGGAGTGGATTGGGGGTATCTATAGTAATAGTGAGAGTACCAACTACAACCCCTCCCTCAAGAGTCGAGTCACCATTTCAAAAGACACGTCCAAGAACCAGTTCTCCCTGAAGCTGAGCTCTGTGACCGCCGCGGACACGGCCGTGTATTACTGTGCGAGAGA
>IGHV4-NL_21*01_S0138
CAGGTGCAGCTGCAGGAGTCGGGCCCAGGACTGGTGAAGCCTTCGGAGACCCTGTCCCTCACCTGCGCTGTCTCTGGTTACTCCATCAGCAGTGGTTATGGCTGGAGCTGGATCCGCCAGCCCCCAGGGAAGGGGCTGGAGTGGATTGGGTATATCGGTGGTAGTAGTGGTAGCACCAACTACAACCCCTCCCTCAAGAGTCGAGTCACCATTTCAAAAGACACGTCCAAGAACCAGTTCTCCCTGAAGCTGAGCTCTGTGACCGCCGCGGACACGGCCGTGTATTACTGTGCGAGAGA
>IGHV4-NL_23*01_S1296
CAGGTACAGCTGAAGGAGTCAGGCCCAGGACTGGTGAAGCCTTCGGAGACCCTGTCCCTCACCTGCGCTGTCTCTGGTGGCTCCATCAGCAGTGGTTATGGCTGGGGCTGGATCCGCCAGCCCCCAGGGAAGGGGCTGGAGTGGATTGTGACTATCTATAGTAGTACGGGGAACACCTACTACGACCCCTCCCTCAAGAGTCGAGTCACCATTTCAAAAGACACATCCAAGAACCAGTTCTCCCTGAAGCTGAGCTCTGTGACCGCCGCGGACACGGCCGTGTATTACTGTGCGAGAGA
>IGHV4-NL_25*01_S2780
CAGGTGCAGCTGCAGGAGTCGGGCCCAGGACTGGTGAAGCCTTCAGAGACCCTGTCCCTCACCTGCGCTGTCTCTGGAGGCTCTATCAGCGGTGGTTATGACTGGAGCTGGATCCGCCAGCCCCCAGGGAAGGGGCTGGAGTGGATTGGGTATATCTATGGTAGTAGTGGGAGCACCAACTACAACCCGTCCCTCAAGAATCGAGTCACCATTTCAAAAGACACGTCCAAGAACCAGTTCTCCCTGAAGCTGAGCTCTGTGACCGCCGCGGACACGGCCGTGTATTACTGTGCGAGAGA
>IGHV4-NL_31*01_S3716
CAGGTGCAGCTGCAGGAGTCGGGCCCAGGACTGGTGAAGCCTTCGGAGACCCTGTCCCTCACCTGCGCTGTCTCTGGTGGCTCCTTCAGCAGTTACTGGTGGGGCTGGATCCGCCAGCCCCCAGGGAAGGGGCTGGAGTGGATTGGGAGTATCTATGGTAGTAGTGGGAGCACCGAATACAACCCCTCCCTCAAAAGTCGAGCCACCATTTCAAGAGACACGTCCAAGAATCAGTTCTCCCTGAAGCTGAGCTCTGTGACCGCCGCGGACACGGCCGTGTATTACTGTGCGAGA
>IGHV4-NL_33*01_S1476
CAGGTGCAGCTGCAGGAGTCGGGCCCAGGACTGGTGAAGCCTTCAGAGACCCTGTCCCTCACCTGCGCTGTCTCTGGTGGCTCTATCAGCAGTAGTAACTGGTGGAGCTGGATCCGCCAGCCCCCAGGGAAAGGGCTGGAGTGGATTGGGAATATCGGTGGTAGTAGTGGTAGCACCTACTACAACCCCTCCCTCAAGAGTCGAGTCACCATTTCAAAAGACACGTCCAAGAACCAGTTCTCCCTGAAGCTGAGCTCTGTGACCGCCGCGGACACCGCCGTGTATTACTGTGCGAGAC
>IGHV4-NL_33*01_S2532
CAGGTGCAGCTGCAGGAGTCGGGCCCAGGACTGGTGAAGCCTTCGGAGACCCTGTCCCTCACATGCGCTGTCTCTGGTGGCTCTATCAGCAGTAGTAACTGGTGGAGCTGGATCCGCCAGCCCCCAGGGAAAGGGCTGGAGTGGATTGGGTATATCAGTGGTAGTAGTGGTAGCACCTACTACAACCCCTCCCTCAAGAGTCGAGTCACCATTTCAACAGACACGTCCAAGAACCAGTTCTCCCTGAAGCTGAGCTCTGTGACCGCCGCGGACACGGCCGTGTATTACTGTGCGAGACA
>IGHV4-NL_36*01_S6474
CAGGTGCAGCTGCAGGAGTCGGGCCCAGGACTGGTGAAGCCTTCGGAGACCCTGTCCCTCACCTGCGCTGTCTCTGGTGGCTCCATCAGCGGTTACTGGTGGGGCTGGATCCGCCAGCCCCCAGGGAAGGGGCTGGAGTGGATTGGGTATATCGGTGGTAGTAGTGGGAGCACCTACTACAACCCCTCCCTCAAGAGTCGAGTCACCATTTCAACAGACACGTCCAAGAACCAGTTCTCCCTGAAGCTGAGCTCTGTGACCGCCGCGGACACGGCCGTGTATTACTGTGCGAGCGA
>IGHV4-NL_36*01_S8200
CAGGTGCAGCTGCAGGAGTCGGGCCCAGGACTGGTGAAGCCTTCGGAGACCCTGTCCCTCACCTGCGCTGTCTCTGGTGGCTCCATCAGCGGTTACTACTGGAACTGGATCCGCCAACCCCCAGGGAAGGGGCTGGAGTGGATTGGGTATATCGGTGGTAGTAGTGGGAGCACCTACTACAACCCCTCCCTCAAGAGTCGAGTCACCATTTCAACGGACACGTCCAAGAACCAGTTCTCCCTGAAGCTGAGCTCTGTGACCGCCGCGGACACGGCCGTGTATTACTGTGCGAGAAA
>IGHV4-NL_36*01_S9644
CAGGTGCAGCTGCAGGAGTCGGGCCCAGGACTGGTGAAGCCTTCGGAGACCCTGTCCCTCACCTGCGCTGTCTCTGGTGGCTCCATCAGCGGTTACTGGTGGGGCTGGATCCGCCAGCCCCCAGGGAAGGGGCTGGAGTGGATTGGGTATATCGGTGGTAGTAGTGGGAGCACCTACTACAACCCCTCCCTCAAGAGTCGAGTCACCATTTCAACAGACACGTCCAAGAACCAGTTCTCCCTGAAGCTGAGCTCTGTGACCGCCGCGGACACGGCCGTGTATTACTGTGCGAGAGA
>IGHV4-NL_38*01_S8437
CAGGTGCAGCTGCAGGAGTCGGGCCCAGGACTGGTGAAGCCTTCGGAGACCCTGTCCCTCACCTGCGCTGTCTCTGGTGGCTCCATCAGCGATTACTACTACTGGAACTGGATCCGCCAACCCCCAGGGAAGGGGCTGGAGTGGATTGGGAATATCTATGGTAATAGTGCGAGCACCTACTACAACCCCTCCCTCAAGAGTCGAGTCACCATTTCAAAAGACACGTCCAAGAACCAGTTCTTCCTGAAGCTGAGCTCTGTGACCGCCGCGGACACCGCCGTGTATTACTGTGCGAGAGA
>IGHV4-NL_43*01_S4510
CAGGTGCAGCTGCAGGAGTCGGGCCCAGGACTGGTGAAGCCTTCGGAGACCCTGTCCCTCACCTGCACTGTCTCTGGTGGCTCCATCAGCGGTTACTACTACTGGAGCTGGATCCGCCAGCCCCCAGGGAAGGGACTGGAGTGGATTGGGGGTATCTATGGTAATAGTGCGAGCACCTACTACAACCCCTCCCTCAAGAGTCGAGTCACCATTTCAAAAGACACGTCCAAGAACCAGTTCTCCCTGAAGCTGAGCTCTGTGACCGCCGCGGACACGGCCGTGTATTACTGTGCGAGAGA
>IGHV4-NL_5*01_S5158
CAGGTGCAGCTGCAGGAGTCGGGCCCAGGACTGGTGAAGCCTTCGGAGACCCTGTCCCTCACCTGCGCTGTCTCTGGTGGCTCCATCAGCAGTAACTACTGGAGCTGGATCCGCCAGTCCCCAGGGAAGGGGCTGGAGTGGATTGGGTATATCTATGGTGGTAGTGGGAGCACCAGCTACAACCCCTCCCTCAAGAGTCGAGTCACCATTTCAACAGACACGTCCAAGAACCAGTTTTCCCTGAAGCTGAGCTCTGTGACCGCCGCGGACACCGCCGTGTATTACTGTGCGAGATA
>IGHV4-NL_5*01_S8645
CAGGTGCAGCTGCAGGAGTCGGGCCCAGGACTGGTGAAGCCTTCGGAGACCCTGTCCCTCACCTGCGCTGTCTCTGGTTACTCCATCAGCAGTAACTACTGGAGCTGGATCCGCCAGCCCCCAGGGAAGGGACTGGAGTGGATTGGGTATATCTATGGTAGTAGTGGGAGCACCTACTACAACCCCTCCCTCAAGAGTCGAGTCACCATTTCAACAGACACGTCCAAGAACCAGTTCTCCCTGAAGCTGAGCTCTGTGACCGCCGCAGACACGGCCGTGTATTACTGTGCGAGAGA
>IGHV5-15*01_S0203
GAGGTGCAGCTGGTGCAGTCTGGAGCAGAGGTGAAAAGGCCCGGGGAGTCTCTGAAGATCTCCTGTAAGACTTCTGGATACAGCTTTACCAGCTACTGGATCAGCTGGGTGCGCCAGATGCCCGGAAAAGGCCTGGAGTGGATGGGGGCGATTGATCCTAGTGATTCTGATACCAGATACAGCCCGTCCTTCCAAGGCCAGGTCACCATCTCAGCCGACAAGTCCATCAGCACCGCCTACCTGCAGTGGAGCAGCCTGAAGGCCTCGGACACCGCCACGTATTACTGTGCGAAAGA
>IGHV5-15*01_S2502
GAGGTGCAGCTGGTGCAGTCTGGAGCAGAGGTGAAAAGGCCCGGGGAGTCTCTGAAGATCTCCTGTAAGACTTCTGGATACAGCTTTACCAGCTACTGGATCAGCTGGGTGCGCCAGATGCCCGGAAAAGGCCTGGAGTGGATGGGGGCGATTGATCCTAGTGATTCTGATACCAGATACAGCCCGTCCTTCCAAGGCCAGGTCACCATCTCAGCCGACAAGTCCATCAGCACCGCCTACCTGCAGTGGAGCAGCCTGAAGGCCTCGGACTCCGCCACGTATTACTGTGCGAAAGA
>IGHV5-157*01_S3631
GAGGTGCAGCTGGTGCAGTCTGGAGCAGAGGTGAAAAGGCCCGGGGAGTCTCTGAAGATCTCCTGTAAGACTTCTGGATACAGCTTTACCAGCAGCTGGATCAGCTGGGTGCGCCAGATGCCCGGGAAAGGCCTGGAGTGGATGGGGAGCATCTATCCTGGTGATTCTGATACCAAATACAACCCGTCCTTCCAAGGCCACGTCACTATCTCAGCCGACAAGTCCATCAGCACCACCTACCTGCAGTGGAGCAGCCTGAAGGCCTCGGACACCGCCACGTATTACTGTGCGAAAGT
>IGHV5-157*02_S3096
GAGGTGCAGCTGGTGCAGTCTGGAGCAGAGGTGAAAAGGCCCGGGGAATCTCTGAGGATCTCCTGTAAGACTTCTGGATACAGCTTTACCAGCTACTGGATCAGCTGGGTGCGCCAGATGCCCGGGAAAGGCCTGGAGTGGATGGGGATGATCTATCCTGGTGATTCTGATACCAGATACAGCCCGTCCTTCCAAGGCCAGGTCACCATCTCAGCCGACAAGTCCATCAGCACCGCCTACCTGCAGTGGAGCAGCCTGAAGGCCTCGGACACCGCCACGTATTACTGTGCGAAAGA
>IGHV6-1*02
CAGGTGCAGCTGCAGGAGTCAGGTCCAGGACTGGTGAAGCCCTCACAGACCCTGTCACTCACCTGTGCCATCTCCGGGGACAGTGTCTCTAGCAACAGTGCTACTTGGAACTGGATCAGGCAGTCGCCATCGAGAGGCCTTGAGTGGCTGGGAAGGACATACTACAGGTCCAAGTGGTATAATGATTATGCACAATCTGTGCAAAATCGAATAAGCATCAACCCAGACACATCCAAGAACCAGTTCTCCCTGCAGCTGAACTCTGTGACCCCCGAGGACATGGCCGTGTATTACTGTGCAAGAGA
>IGHV7-135*01
CAGGTGCAGCTGGTGCAGTCTGGGCCTGAGGTGAAGCAGCCTGGGGCCTCAGTGAAGGTCTCCTGCAAGGCTTCTGGTTACAGCTTCACCACCTATGGTATGAATTGGGTGCGACAGGCCCCTGGACAGGGCCTTGAGTGGATGGGATGGATGAACACCTACACTGGGAACCCAACGTATGCCCAGGGCTTCACAGAACGGTTTGTCTTCTCCATGGACACCTCTGTCAGCACAGTGTACCTGCAGATCAGCAGCCTAAAGGGTGAGGACACGGCCGTGTATTACTGTGCGAGATA
>IGHV7-135*01_S4281
CAGGTGCAGCTGGTGCAGTCTGGGCCTGAGGTGAAGCAGCCTGGGGCCTCAGTGAAGGTCTCCTGCAAGGCTTCTGGTTACAGCTTCACCACCTATGGTATGAATTGGGTGCGACAGGCCCCTGGACAGGGCCTTGAGTGGATGGGATGGATGAACACCTACACTGGGAACCCAACGTATGCCCAGGGCTTCACAGAACGGTTTGTCTTCTCCATGGACACCTCTATCAGCACAGTGTACCTGCAGATCAGCAGCCTAAAGGCTGAGGACACGGCCGTGTATTACTGTGCGAAATA
>IGHV7-86*01
CAGGTGCAGCTGGTGCAGTCTGGGGCTGAGGTGAAGCAGCCGGGGGCCTCAGTGAAGGTCTCCTGCAAGGCTTCTGGATACACCTTCACTAGCTATGGTATGAATTGGGTGCGACAGGCCCATGGACAACGGCTTGAGTGGATGGGATGGATCAACACCGACACTGGGAACCCAACATATGCCCAGGGCTTCAAAGAACGATTTACCTTCTCCATGGACACCTCTATCAGCACGGCATATCTGCAGATCAGCAGCCTAAAGGCTGAGGACACGGCCGTGTATTACTGTGCAAGACA
>IGHV7-86*02
CAGGTGCAGCTGGTGCAGTCTGGGGCTGAGGTGAAGCAGCCGGGGGCCTCAGTGAAGGTCTCCTGCAAGGCTTCTGGTTACACCTTCACTAGCTATGGTATGAATTGGGTGCGACAGGCCCATGGACAACGGCTTGAGTGGATGGGATGGATCAACACCGACACTGGGAACCCAACATATGCCCAGGGCTTCAAAGAACGATTTACCTTCTCCATGGACACCTCTATCAGCATGGCATATCTGCAGATCAGCAGCCTAAAGGCTGAGGACACGGCCGTGTATTACTGTGCGAGACA
